# Supplementary material for: Electronic Health Records: A Gateway to AI-Driven Multimorbidity Solutions—A Comprehensive Systematic Review
Source: J Clin Med. 2025 May 14;14(10):3434. doi: 10.3390/jcm14103434 (PMC12112622; doi:10.3390/jcm14103434)
Supplement: Supplementary file 1 [file jcm-14-03434-s001.zip]

Archive with 2 entries (2 files):
- Table S1.xlsx
- PRISMA Checklist.pdf
