# Supplementary material for: Electronic Health Records: A Gateway to AI-Driven Multimorbidity Solutions—A Comprehensive Systematic Review
Source: J Clin Med. 2025 May 14;14(10):3434. doi: 10.3390/jcm14103434 (PMC12112622; doi:10.3390/jcm14103434)
Supplement: Supplementary file 1 [file jcm-14-03434-s001.zip › Table S1.xlsx]

## Sheet: Table S1 definitiva
AUTHOR, YEAR	COUNTRY	CLINICAL SETTING	STUDY POPULATION	MEDICATION USAGE	LABORATORY	SOCIAL/LIFESTYLE	QUALITY OF LIFE, health-related	SAMPLE SIZE (n)	AI APPROACH	AI OBJECTIVE	TYPE OF DATA	SUPERVISED/UNSUPERVISED	METRICS	SUCCESS CRITERION (definition)	CRITERION RESULTS	MISSING DATA	LIMITATIONS - AI	QUALITY OF EVIDENCE (GRADE); base	GRADE; BIAS	GRADE; INCONSISTENCY	GRADE; INDIRECTNESS	GRADE; IMPRECISION	GRADE; PUBLICATION BIAS	GRADE; EFFECT MAGNITUDE	GRADE; DOSE RESPONSE	GRADE; COFOUNDING	GRADE SCORE
Ageno A et al, 2023	Spain	Primary Care	Multimorbidy	Yes	No	No	No	320	ML algorithms	Predict risk factors	Structured, from medical records	Unsupervised		Extract patterns by the algorithm align with clinical knowledge that can be easily understood by health-care professionals. This does not only confirm previously known associations but also discovers new relationships between factors and offers a better understanding on hypothesized relationships between such factors. This, in turn, enables HCPs to make informed decisions based on these patterns,…	Extract a set of meaningful and relevant temporal patterns, especially for the specific type of multimorbid patients considered.This information holds significant value in the context of primary healthcare and preventive medicine, highlighting the potential of this method to serve as a valuable medical tool.	Eventhough is a drawback, this leads to make the process of registering information more efficient.	Physicians do not have time to search for the specific code: the majority of the selected rules contained codes are too broad resulting in reduced relevance of the rules. Also, limited dataset in terms of size and nature (small and sparse dataset).	2	0	0	0	0	0	0	0	0	2
Bendayan R et al, 2022	England	Specialised Care	Severe mental illness	Yes	Yes	Yes	No	17500	Natural Language Processing (MedCAT)	Extract physical health data	Unstructured, from medical records	Supervised	F1 score, precision, recall	To extract Physical health data from clinical notes achieving precision rates (F1) above 0.90 for all conditions.	We designed and implemented a data extraction strategy which showed high performance rates and allowed us to unlock data from 21 physical health conditions from around 15 m clinical documents with free text.		This study is limited to individuals with SMI which does not allow us to compare comorbidity figures of SMI with other common mental disorders and/or the general population.	2	0	0	0	0	0	0	0	0	2
Bolt H et al, 2023	England	Hospital	Acute Kidney Injury	No	No	No	No	133488	Clustering	Profile clusters of underlying comorbidities	Structured, from medical records	Unsupervised		To describe phenotypes to hypothesise the different profiles of patients potentially predisposed to an increased risk of AKI in the winter.	Using unsupervised ML clustering to generate hypotheses in a data driven approach, we identified six phenotypes of AKI admissions, of which three demonstrated marked winter seasonality.		Only categorical features were included as part of phenotyping AKI (presence or absence of disease codes only), excluding other clinical characteristics. Other limitation is that each variable contributes only a small amount of the variance in the data. Assessment of the sensitivity and specificity of all 850 codes included presents an important limitation. AKI ICD-10 codes have poor sensitivity …	2	0	0	0	0	0	0	0	0	2
Chushig‑Muzo D et al, 2022	Spain	Hospital	General population	Yes	No	No	No	15162	Denoising Autoencoder	Profile progression of chronic patients	Structured, from medical records	Unsupervised	Silhouette coefficient, Davies-Bouldin index, Bayesian inference criterion (BIC)	1) To learn more robust latent representations; and 2) to reduce the risk of overfitting, that can be problematic with regular AE.	The procedure allowed us to find patients with the same main chronic disease but different clinical characteristics. Thus, we identified two kinds of diabetic patients with differences in their drug therapy (insulin and non‑insulin dependant), and also a group of women affected by hypertension and gestational diabetes. We also present a proof of concept for mapping the health status evolution of …		Experiments using data associated with different years are out of the scope of the paper, and they have been considered as future work.	2	0	0	0	0	0	0	0	0	2
Cruz-Ávila HA et al, 2020	Mexico	Hospital	Cardiovascular diseases	No	No	No	No	34099	Comorbidity Network (CVCnetwork)	Estimate molecular relationships behind multimorbidity	Structured, from medical records	Unsupervised	Jaccard index	To examine the patterns of comorbidity as well as their genetic interaction of the diseases (or the lack of evidence of it) in a large set of cases diagnosed with cardiovascular conditions at the national reference hospital for cardiovascular diseases in Mexico. The rationale is that some comorbidities may have a stronger genetic origin, whereas for others, the environment and other factors may b…	We found that comorbidity networks are highly centralized in prevalent diseases, such as cardiac arrhythmias, heart failure, chronic kidney disease, hypertension, and ischemic diseases. Said comorbidity networks are actually modular on their connectivity. Modules recapitulate physiopathological commonalities, e.g., ischemic diseases clustering together. This is also the case of chronic systemic d…		Based on mining electronic health records from hospital administrative databases. Such databases are built by using the international disease codes. ICD-10 codes are systematic and easy to code and record, however, they do not always capture completely or even accurately the actual complexities of disease and comorbidity.	2	0	0	0	0	0	0	0	0	2
Dashtban A et al, 2023	UK	Primary Care	Chronic Kidney Disease	Yes	Yes	Yes	No	350067	XGBoost	Profile clusters of chronic kidney disease	Structured, from medical records	Supervised	Sensitivity, accuracy, F1 score	Identifying clinically relevant subtypes in complex conditions such as CKD could inform targeted management, healthcare resource utilization and future clinical trials, and our methods using machine learning in electronic health records are transferable to other disease areas.	In the largest and most representative study to-date of machine learning-informed subtype definition and risk prediction in CKD, we have three major findings. First, we identified five distinct subtypes across incident and prevalent CKD with clinically important differences across baseline characteristics: early-onset, late-onset, metabolic, cancer and cardiometabolic subtypes, with rigorous inte…		First, we did not externally validate our subtypes or undertake genetic analyses as in our previous work in HF subtypes. Second, we investigated neither the acceptability and clinical utility of the CKD subtypes nor their effectiveness and cost-effectiveness, which future research should consider. Third, we considered all-cause mortality and hospital admissions and therefore cannot comment on spe…	2	0	0	0	0	0	0	0	0	2
Dorr DA et al, 2022	USA	Hospital	Multimorbidy	No	No	Yes	No	76479	Logistic regression	Predict health care utilization	Structured, from medical records	Unsupervised		To determine their utility in predicting exacerbations of illness for people who already were at risk from their comorbidities – as measured by unplanned hospitalizations and ED visits - with and without other standard predictors; and to test specific hypotheses for how these psychosocial factors may lead to increased exacerbations through pre-defined analyses.	Psychosocial factors are useful in prediction even in the relatively short term; and providing comparative benchmarks for the relative gain in prediction overall and for specific use-cases. Given the cost of either individual data collection or extraction, focused efforts to collect/extract these factors and use them in models may make more sense than broad screening.	We also included patients with missing data in sensitivity models; these were coded as ‘missing’ for categorical variables or 0 for continuous variables.	There are several limitations to this study. First, the data is limited to a single health system. Although the data are enhanced in key ways – deaths, ED visits, and hospitalization information is shared and stored from across the local area – the data are likely fragmented and missing key elements for certain patients. This means that the predictions may be partially attributed to volume of dat…	2	0	0	0	0	0	0	0	0	2
Dworzynski P et al, 2020	Denmark	Hospital	Type 2 diabetes mellitus	Yes	No	No	No	203517	Logistic regression (RLR) , Random Forest, XGBoost	Predict future onset of chronic disease comorbidities	Structured, from medical records	Supervised	AUC	Prediction of T2D comorbidities based on medical events incurred prior to the first T2D diagnosis.	We predicted five-year risk of heart failure (HF), myocardial infarction (MI), stroke (ST), cardiovascular disease (CVD) and chronic kidney disease (CKD). For HF, MI, CVD, and CKD, register-based models outperformed a reference model leveraging canonical individual characteristics by achieving area under the receiver operating characteristic curve improvements of 0.06, 0.03, 0.04, and 0.07, respe…			2	0	0	0	0	0	0	0	0	2
Fahmi A et al, 2023	UK	Hospital	Polypharmacy	Yes	No	Yes	No	532732	Random Forest	Predict ADR risk	Structured, from medical records	Unsupervised	Diagnostic Odds Ratio (DOR), C-statistic	To predict the risk of ADR-related and emergency hospital admissions.	RF models identified sub-groups of medicine users with substantially increased risks of hospital admission (ORs of about 7 for highest vs lowest decileWe found over 112,000 different combinations of the 50 BNF categories that were most important in predicting ADR-related hospital admission in the RF models. For emergency hospital admissions, there were over 484,000 combinations.			2	0	0	0	0	0	0	0	0	2
Fränti P et al, 2022	Finland	Primary Care and Hospital	General population	No	No	No	No	3800000	M-Algorithm	Profile multimorbidity clusters	Structured, from medical records	Unsupervised	Conductance, mean internal weight, IIW	To assign strongly related diseases to the same cluster but keep uncorrelated diseases in different clusters.	We analyzed the data by clustering the diagnoses into 15 clusters. All clusters were consistent with expert knowledge of the domain.		Although the chosen clustering algorithm and cost function were shown to have good clustering accuracy with validation data, it forces every diagnosis to belong to a cluster, even if it does not have any connections to other diagnoses. Another limitation is that every diagnosis can belong to only one cluster, although it can be connected to diseases in several clusters.	2	0	0	0	0	0	0	0	0	2
Han X et al, 2022	China	Hospital	Schizophrenia and related disorders	No	No	No	No	8252	Association Rule Mining (ARM)	Predict health care utilization	Structured, from medical records	Unsupervised		To identify comorbidity combinations that were frequent among in-patients with schizophrenia and to examine the associations between comorbidity combinations and inpatient service use and readmission.	We found that 44.58% of inpatients with schizophrenia had EPS, and that specific groups of comorbidities were significantly associated with higher psychiatric inpatient service use.		Only data from a certain region. Lack of information: The current study did not have data on medication use in these patients, therefore we were unable to link the patients’ comorbid conditions to their medication pattern. Unable to access the outpatient records of these patients, therefore it is unclear whether some of the comorbid conditions were pre-existed or developed during the index admiss…	2	0	0	0	0	0	0	0	0	2
Hayward CJ et al, 2023	England	Hospital	General population	No	No	Yes	No	375669	AI-powered Process Mining	Estimate disease trajectories	Structured, from medical records	Unsupervised		Provide HCPs, carers and patients with detailed insight into the likely course of disease following MI	Highlight the most pertinent early intervention points to interrupt disease pathways, reducing premature morbidity and mortality among the growing cohort of survivors of MI. This study offers an insight into the future health needs for this multimorbid population and suggest targets for intervention for the most fatal pathways. The analysis also indirectly demonstrates the importance of new and i…	Individuals with missing data for age and sex were excluded from the matching risk set.	The pseudonymised nature of the data meant that dates of diagnoses were only available at month and year granularity, resulting in a small number of individuals for whom the true sequence of disease could not be deciphered. Moreover, due to the observational cohort design, our dataset covers a defined calendar period (2008–2017) with individuals entering the cohort at point of index MI, and as su…	2	0	0	0	0	0	0	0	0	2
Hossain ME et al, 2021	Australia	General	Type 2 diabetes mellitus	No	No	No	No	344	Networks	Predict comorbid risk	Structured, from health insurance data	Supervised	F1 score, accuracy, precision, recall	To select the T2D cohorts who are at high risk of developing CVD that can be used in practice by clinicians	The prediction accuracy (i.e., 79% to 88%) of the predictive models had a consistent performance. The results demonstrate that the framework utilising a combination of network analytics and machine learning techniques could be used successfully for disease risk prediction purposes. Thus, this study can help healthcare providers to utilise their data practically.		cannot generate the regression score as the binary classification nature of risk is used in this study	2	0	0	0	0	0	0	0	0	2
Josephson CB et al, 2023	UK	Primary Care and Hospital	Epilepsy	Yes	No	Yes	No	1032129	Natural Language Processing (CALIBRE)	Profile clusters of premature mortality	Structured, from medical records	Unsupervised	Silhouette coefficient, Davies-Bouldin index, cluster stability index	To identify late-onset epilepsy clusters associated with varying hazards of premature mortality.	Our study is novel in that it has demonstrated that unique clusters of late-onset epilepsy can be reliably identified and characterized in late-onset epilepsy. Whilst most forms of neurological disease result in elevated hazards of premature death, the heterogenous nature of late-onset epilepsy results in multiple tiers of mortality risk. The presence of late-onset epilepsy as a composite whole a…		MISSING DATA: Only 73% of participants had consented to have their ONS data linked to CPRD, meaning this information was not available for all patients.	2	0	0	0	0	0	0	0	0	2
Khader F et al, 2023	USA and Germany	Hospital	Admitted to ICU	No	Yes	No	No	81558	Multimodal Deep Learning	Improve diagnostic performance	Structured, from medical records	Supervised	AUC	Increase diagnosis performance using different types of data	The transformer model trained on large-scale imaging and nonimaging data outperforms models trained on unimodal data	The IA tool makes use of feature extractors before combining the modalities so that the model can be applied even when data are missing.	Unfortunately, prevailing deep learning architectures of the past are not suited to deal with large amounts of imaging and nonimaging data; convolutional neural net-works (CNNs) make use of intrinsic biases that build on image properties, such as correlations between neighboring pixels; and the integration of nonimaging information is not straightforward. Also, it does not work for three-dimensio…	2	0	0	0	0	0	0	0	0	2
Kueper JK et al, 2022	Canada	Primary Care	General population	No	No	Yes	No	221047	Primary care decision support tool	Improve diagnostic decision	Structured, from medical records	Unsupervised		To perform traditional table-based summaries for each characteristic; and apply three unsupervised learning techniques to explore patterns of common condition co-occurrence, care provider teams, and care frequency.	We demonstrated the use of methods from statistics and machine learning, applied with an epidemiological lens, to provide an overview of a complex primary care population and lay a foundation for stakeholder engagement and decision support tool development.		Algorithms have not been validated for CHCs specifically. Our broad cohort definition supported a high-level overview of the population, but may not be appropriate for specific research questions. Inherent in any study using EHR data are limitations related to data quality.	2	0	0	0	0	0	0	0	0	2
Lai FTT et al, 2021	China and Switzerland	Hospital	General population	No	No	No	No	20000	Hierarchical clustering	Profile multimorbid inpatients	Structured, from medical records	Unsupervised	Jaccard index, elbow point method	To derive and compare multimorbidity profiles	Nine clusters were derived for each site. Both similarities and dissimilarities of multimorbidity patterns were observed.	No	the codes were based on only one admission instead of a longitudinal assessment.	2	0	0	0	0	0	0	0	0	2
Li R et al, 2023	China	Hospital	General population	Yes	No	No	No	6350	PIMNet, a medication recommendation model.	Improve the medication recommendation	Structured, from medical records	Supervised	AUC, F1 score, Jaccard, DDI	To reduce the DDI rate of the recommended combination.	The results show that PIMNet can greatly reduce the DDI rate of the recommended combination under the condition of providing accurate medication recommendation combinations.			2	0	0	0	0	0	0	0	0	2
Linden T et al, 2021	USA	General	Epilepsy	Yes	Yes	No	No	132265	Multimodal neural network architecture (DeepLORI)	Predict risk for common comorbidities	Structured, from health insurance data	Supervised	AUC, Harrell’s C-index, Uno’s C-index	Predictions to be interpreted on the level of individual patients.	We demonstrate superior performance of DeepLORI in a comparison with several existing methods. Moreover, we show that DeepLORI-based predictions can be interpreted on the level of individual patients. Using a game theoretic approach, we identify relevant features in DeepLORI models and demonstrate that model predictions are explainable in light of existing knowledge about the disease. Finally, we…			2	0	0	0	0	0	0	0	0	2
Lip GYH et al, 2022	USA	Hospital	General population	No	No	No	No	4289481	ML algorithms	Identify the relationships among comorbidity and other variables	Structured, from medical records	Unsupervised	AUC, decision curve analysis (DCA)	To predict the risk of COVID infections and complications in multimorbid profile patients	Multimorbidity, defined as a composite of cardiometabolic/noncardiometabolic comorbid profile, significantly contributed to the onset of confirmed COVID-19 cases. Furthermore, a main effect model (C- index value 0.932; 95%CI 0.930–0.934) had medium to large effect sizes with incident MI outcomes in a COVID-19 cohort for the classic multimorbid conditions in medical history profile which includes …		Our study is limited by its observational design due to the possibility of residual confounding. Also, there may be a potential bias emerging due to healthcare services concentrating on the treatment of COVID- 19 cases and possibly leading to the cancellation of routine services, such as office visits for established chronic conditions	2	0	0	0	0	0	0	0	0	2
Lu H et al, 2022	Australia	General	Chronic patients	No	No	No	No	19828	Neural network	Predict the comorbid risk of chronic diseases and their comorbidities	Structured, from health insurance data	Supervised	AUC, recall, mean average precision (MAP), normalised discounted cumulative gain (NDCG)	To achieve outstanding predictino results on the severity level or ranking between patients and diseases.	The experiment results indicate that our proposed frameworks with network features outperform the models without network features and can be effectively used for disease risk prediction purposes. The case study demonstrates that our model intuitively modelled latent comorbidities, whichis significantly contributed to healthcare services. The Top- N recommendations provide a guideline for physicia…		Inherent to real-world data: such as missing data and that our research dataset contains only hospital admission and discharge summary. It does not have any information from a general physician and information from other insurance companies for patients having more than one insurance with multiple providers over time.	2	0	0	0	0	0	0	0	0	2
Ma H et al, 2022	China	Hospital	Admitted to hospital	No	No	No	No	144207	Data mining	Identify associations between diseases	Structured, from medical records	Unsupervised		To make a relatively comprehensive understanding of the network associations between different diseases from nearly all body systems by data mining technique using real-life data received from a large-scale diagnosis information database. And to generate predictive relationship patterns.	This research elucidated the network associations between disorders from different body systems in the same individual and demonstrated the usefulness of the Apriori algorithm in comorbidity or multimorbidity studies. The mined combinations will be helpful in improving prevention strategies, early identification of high-risk populations, and reducing mortality		Our research has several limitations. First, it is believed that connections between many diseases can be maintained for decades. Limited by objective circumstances, such as data quality and database access authorization, only 6-years’ hospitalization and diagnosis information in a unique hospital was calculated instead of the whole lifetime samples, which might lead to the omission of some long-…	2	0	0	0	0	0	0	0	0	2
Mahajan A et al, 2021	USA	General	General population	Yes	Yes	Yes	No	992868	ML algorithms	Predict multimorbidity risk scores	Structured, from health insurance data	Supervised	AUC, sensitivity, specificity	To combine practical clinical knowledge with modern ML on large-scale data to produce (THP: total health profile - a set of ML-derived measures of an individual's comprehensive clinical risk) multimorbidity scores to aid in decision making across generalizable patient population	Each model learned to generate predictions by focusing on appropriate clinically relevant patient features, such as heart-related hospitalizations and chronic hypertension diagnosis for the heart model.	All missing values were mean-imputed, and all input features for each model were mean-normalized using the training data.	not include lifestyle behavioral data. individual SDoH data could increase the precision and accuracy of THP multimorbidity scores	2	0	0	0	0	0	0	0	0	2
Nielsen AB et al, 2019	Denmark	Hospital	Admitted to ICU	No	Yes	No	No	11896	Neural network	Improves mortality predictions	Structured, from medical records	Supervised	AUC, Mathews Correlation Coefficient (MCC)	To achieve more realistic interpretations of the risk of death with neural network models than by studying the additive effects of disease history and ICU measures.	Predicted ICU prognosis more accurately than the best-performing multimorbidity score reported so far, the Multimorbidity Index	Missing values were imputed with the median and mode from the feature distributions of continuous and binary features, respectively. We tried other methods, including multiple imputation, but use of the median and mode was simpler and was sufficient for this work in which the amount of missing data was very low.	The reliability of the predictive value of the aggregated history models deteriorates over time.	2	0	0	0	0	0	0	0	0	2
Nikolaou V et al, 2021	UK	Hospital	COPD and cardiovascular comorbidity	Yes	No	No	No	6883	Random Forest	Predict cardiovascular comorbidities	Structured, from medical records	Supervised	Sensitivity, specificity, PPV, NPV	To predict cardiovascular comorbidities in patients with a COPD diagnosis	Three subtypes of the COPD cardiovascular phenotype were identified prior to diagnosis. These phenotypes were reproduced after diagnosis with 92% accuracy. The random forest model was highly accurate for predicting hypertension while ruling out less prevalent comorbidities.	Imputed missing values for body mass index and COPD severity with Multivariate Imputation by Chained Equations (MICE)		2	0	0	0	0	0	0	0	0	2
Oh SH et al, 2021	South Korea	General	General population	No	No	No	No	Unclear	CNN-based model	Predict similarity in multiple diseases	Structured, from medical records	Supervised	F1 score, accuracy, precision, recall	We propose a model to measure multiple disease similarities by jointly combining feature learning and basic similarity learning	This research verified that our proposed joint learning model improves the similarity measurement performance of multiple diseases by over-performing among other existing similarity measurement algorithms. Therefore, we validated that the proposed model is suitable for measuring the patient similarity of multiple diseases		small dataset: only dealt with one kind of medical database	2	0	0	0	0	0	0	0	0	2
Prior TS et al, 2021	Denmark	Hospital	Idiopathic pulmonary fibrosis	Yes	Yes	No	Yes	150	Self-organizing maps	Profile comorbidity clusters	Structured, from medical records	Unsupervised		To prospectively assess a wide range of comorbidities, including a number of pre-specified conditions of special interest, using extensive investigations and measurements in a real-world cohort of patients with IPF.	Four comorbidity clusters were identified. Each cluster had distinct comorbidity profiles, patient characteristics, symptom burden and disease severity. Patients with fewer comorbidities had better exercise capacity and less dyspnea at baseline, but a trend towards faster deterioration was observed. Mortality analyses showed no significant ifferences between clusters.		the limited number of patients in individual clusters.	2	0	0	0	0	0	0	0	0	2
Sae-Ang, A et al, 2022	Thailand	Primary Care	Diabetes, hypertension, or cardiovascular disease	Yes	No	No	No	3925	ML algorithms	Improve the drug prescription and verification	Structured, from medical records	Supervised	AUC, recall, precision, average precision (AP), Hit rate (Hit@K), normalised discounted cumulative gain (NDCG)	To generate a list of recommended drugs based on patient characteristics, while leveraging patient similarities on elderly patients with diabetes, hypertension, and cardiovascular disease because they share common risk factors and are one of the largest groups of people who frequently visit hospitals.	We observed that collaborative filtering was sensitive to severe class imbalances and tended to favor more popular labels. Performance improvements could be observed by incorporating more comprehensive patient profiles into the learning process. Drug recommenders could be an important tool for healthcare professionals as they can streamline clinical workflow. There are practical and implementatio…		First, we did not consider domain knowledge, such as disease ontology or drug–drug interactions, in developing the models. We relied solely on the model to discover complex patterns in the data. Integrating these medical concepts could improve drug recommendation and physician acceptance. Second, apart from the diagnosis codes, we did not consider any other context around the visit, such as physi…	2	0	0	0	0	0	0	0	0	2
Shi X et al, 2021	Belgium	Primary Care	Multimorbidy	No	No	No	No	65939	Markov chains and WARM, Weighted Association Rule Mining	Estimate chronic conditions relations	Structured, from medical records	Unsupervised		The two methods are complementary and can be used in large data-sets. WARM tool to be a consistent tool for subgroup analysis and to discover group-specific findings, which can be used for subject matter experts to further examine clinical.relevance.	Patterns in several disease groups were apparent based on the results of both Markov chain and WARM.		1) One limitation of the Markov chain analysis is that our results were derived under the first-order Markov assumption, meaning that the future state only depends on the current state, instead of on the sequence of history events. 2) The lack of a time concept in the analysis. Although the sequence of occurrence is considered it is not possible to determine the exact interval .	2	0	0	0	0	0	0	0	0	2
Siebenhuener K et al, 2017	Switzerland	Hospital	Multimorbidy	Yes	No	No	No	1039	ML algorithms	Estimate combinations chronic diseases and medications	Structured, from medical records	Unsupervised		To assess potential interactions between opioids, coanalgesics and other drug classes	This study provides a general overview of the most common chronic pain diagnoses and combinations of chronic diseases (triplets) and the prescribed medications, respectively, in the multimorbid population under study.		we used the galdat/hospIN-DEX1 knowledge base with country-specific information to identify potential DDIs.	2	0	0	0	0	0	0	0	0	2
Stafford G et al, 2021	Spain	Primary Care	General population	Yes	No	Yes	No	916619	Clustering	Profile multimorbidity and polypharmacy clusters	Structured, from medical records	Unsupervised		To be the first study in conveying a combined approach to multimorbidity and polypharmacy by combining both topics into one inclusive variable to determine joint outcomes	In our study, we were able to identify overrepresented diseases that do not have any prescribed drug in primary healthcare, such as neoplastic disease, deafness and hearing loss, and bradycardias and conduction diseases. These data suggest that diseases and drugs should be considered in combination to more efficiently identify multimorbidity patterns. It was observed that the chronic disease-drug…		Individuals who met initial selection criteria but sought care outside of CHI governance were ineligible, possibly introducing selection bias for individuals who chose to seek care in a private healthcare facility. Concerning the clusters, the results obtained in this study are similar to those obtained in other studies without prior mapping; nevertheless, we consider that this methodology more p…	2	0	0	0	0	0	0	0	0	2
Strauss MJ et al, 2021	Austria	Hospital	General population	No	No	No	No	478575	Neural network	Identify disease phenotypes	Structured, from medical records	Supervised	F1 score, precision, recall	To identify meaningful diagnosis features, i.e. features maximizing the predictive power, capturing higher-order interactions between diagnoses. A diagnosis feature is understood as a set of one or more (co-occurring) diagnoses.	Based on a multinomial naive Bayes model, we demonstrate that health states of inpatients can be better characterized by the inclusion of higher-order features of multiple diseases.		in terms of data access: only hospital diagnoses were available. Other clinical information such as prescriptions or performed medical procedures were not available. We found that without applying monotonicity, the target data were too sparse for the naive Bayes classifier to successfully capture higher-order associations	2	0	0	0	0	0	0	0	0	2
Sun M et al, 2023	China	Hospital	Admitted to ICU	Yes	No	No	No	6350	Hierarchical clustering	Improve the medication recommendation	Structured, from medical records	Supervised	AUC, F1 score, Jaccard score, DDI Rate	CEHMR to achieve state-of-the-art performance	CEHMR Jaccard: 𝟒𝟕.𝟔𝟏 ± 𝟎.𝟑𝟒; PR AUC: 𝟕𝟏.𝟏𝟕 ± 𝟎.𝟑𝟏; F1: 𝟔𝟑.𝟐𝟓 ± 𝟎.𝟑𝟏; DDI rate: 7.42 ± 0.12		Works well in medical fields where the label system has a tree structure, but in other HMC tasks some modifications are required. Other limitation is that only when appropriate hyperparameters (e.g., the training scheduler) are selected, can the optimal performance be obtained, which may lead to extensive manual labor.	2	0	0	0	0	0	0	0	0	2
Uddin S et al, 2022	Australia	General	Chronic patients	No	No	No	No	29100	Logistic regression, Naïve Bayes, Random Forest, XGBoost, Multilayer perceptrons, Convolutional neural networks	Predict disease comorbidity and multimorbidity	Structured, from health insurance data	Supervised	F1 score, accuracy, precision, recall	To achieve high accuracy to learn the relationship between the patients’ comorbidities and transfer the knowledge to extract valuable features for supervised classification	The results demonstrate that models with only the patient features have accuracy ranging from 62.19% to 75.39%, which is significantly lower than models containing both network and patient features.	Utilised a latent factor model to impute missing data	the majority of the machine learning algorithms have a ‘black box’ feature.	2	0	0	0	0	0	0	0	0	2
Verhoeff M et al, 2023	Netherlands	Hospital	Oncologic patients with multimorbidity	No	No	No	No	22133	Fuzzy c-means clustering	Profile multimorbidity clusters	Structured, from medical records	Unsupervised		To group patients with multimorbidity according to the simultaneous involvement of medical specialties in their hospital care.	Clusters and subgroups differed regarding the involved medical specialties, diagnoses, patient characteristics, and healthcare utilization. In this study, six clusters of medical specialties were found and 22 subgroups identified. Most patients had a full or dominant membership to one of these clusters of medical specialties (11 subgroups), whereas fewer patients had a membership to two clusters.	One strength of this study is that the fuzzy c-means algorithm is less susceptible to outliers, the choice of distance measure, and the inclusion of irrelevant variables compared to hierarchical cluster analysis.	Detailed information is missing, partly due to the classification systems used and due to how data are registered. Another one is that data does not distinguish between the involvement of medical specialists in outpatient versus inpatient clinical care. Additionally, data was collected from a single hospital and did not provide information on (missing) collaboration among professionals across dif…	2	0	0	0	0	0	0	0	0	2
Violan C et al, 2019	Spain	Primary Care	General population	Yes	No	Yes	No	916619	Fuzzy c-means clustering	Pofile multimorbidity clusters	Structured, from medical records	Unsupervised	Sensitivity	To obtain clinically meaningful clusters which support the development of tailored approaches to multimorbidity management and further research	Multimorbidity was present in 93.1%. Eight clusters were identified with a varying number of disease values: nervous and digestive; respiratory, circulatory andnnervous; circulatory and digestive; mental, nervous and digestive, female dominant; mental, digestive and blood, female oldest-old dominant; nervous, musculoskeletal and circulatory, female dominant; genitourinary, mental and musculoskele…		1) the method is not efficient when a large number of potential cluster solutions are to be considered. 2) The dimensional reduction method performed in this work to reduce data complexity was PCAmix.	2	0	0	0	0	0	0	0	0	2
Wang T et al, 2022	UK	Hospital	Severe mental illness	No	No	No	No	7728	Temporal bipartite network model	Estimate hospitalization and multimorbidity profiles	Structured, from medical records	Unsupervised		To jointly represent information on both patients and diseases, as well as their relationships, to provide a natural representation and preserve more information in patient-diagnosis data.	By representing patients’ diagnoses in admissions using temporal bipartite network models, we have characterized multimorbidity profiles of patients with SMI, measured changes of multimorbidity before and after their first SMI diagnoses, identified associations between these changes and patients’ characteristics, and quantified interactions between patients and diseases. Moreover, our analysis on…		We have focused on examining an overview of temporal multimorbidity profiles for the whole SMI (focusing on schizophrenia and bipolar disorder) cohort. Future research is needed to examine the differences between groups affected by different types of SMI.	2	0	0	0	0	0	0	0	0	2
Wesołowski S et al, 2022	USA	Hospital	Mother-child pairs	Yes	No	Yes	No	1659372	Poisson Binomial based Comorbidity	Predict cardiovascular outcomes	Structured, from medical records	Unsupervised		To predict outcomes and understand the relationships between multiple clinical variables and outcomes	To illustrate how multimorbidity networks provide explainable solutions for understanding the joint impacts of diagnoses, medications, and medical procedures on cardiovascular health outcomes.	Missing data are handled inherently by the Probabilistic Graphical Model structure learning process. That is, no patients were excluded due to missing data and no missing data was imputed. The resulting temporalized structures we call multimorbidity networks.	Our exact approach allows us to model at most ~30 health conditions at a time. In future work we would like to relax this limiting factor by allowing approximate solutions that enable us to scale up the complexity of the multimorbidity networks to thousands of health conditions. Another area for innovation regards incorporation of continuous variables, as current software packages do not allow us…	2	0	0	0	0	0	0	0	0	2
Yang F et al, 2022	China	Hospital	Admitted to ICU	No	No	No	No	7491	Neural network (DeepMPM)	Predict mortality risk	Structured, from medical records	Supervised	AUC, F1-score, precision, recall	To achieve more accurate predictions on mortality risk, compared with previously reported resuts using disease and treatment information available in EHRs.	In DeepMPM, the encoder can provide a global view of the feature correlation in data, by mapping ICD-9 codes and DRGs codes into a high-dimensional space and generating two weight matrices. for mortality risk prediction, the variable-level attention mechanism accurately captures the main diseases of patients, while the visit-level attention mecha- nism pays more attention to visits with more seri…			2	0	0	0	0	0	0	0	0	2
Ye C et al, 2018	USA	Primary Care and Hospital	General population	Yes	Yes	Yes	No	1504437	XGBoost	Predict hypertension risk	Structured, from medical records	supervised	Positive predictive value (PPV), sensitivity, specificity	To predict the 1-year incident hypertension risk accurately	The 1-year incident hypertension risk model attained areas under the curve (AUCs) of 0.917 and 0.870 in the retrospective and prospective cohorts, respectively. Risk scores were calculated and stratified into five risk categories, with 4526 out of 381,544 patients (1.19%) in the lowest risk category (score 0-0.05) and 21,050 out of 41,329 patients (50.93%) in the highest risk category (score 0.4-…	Before feature selection, the k-nearest neighbors (KNN) approach was used to impute missing data. For a given patient with missing values, the KNN method identified the k-nearest patients based on Euclidean distance. Using these patients, missing values were then replaced using a majority vote for discrete variables and weighted means for continuous features. One advantage of using this method is…	The KNN approach was used in our data preprocessing for missing data imputation. One limitation of this approach is that, when most variables are missing for a certain patient, the KNN cannot be identified appropriately, and therefore, the imputation can be less accurate and cause bias .	2	0	0	0	0	0	0	0	0	2
Zhang Y et al, 2015	USA	Hospital	Chronic kidney disease patients with multimorbidity	Yes	Yes	No	No	664	ML algorithm	Predict future state	Structured, from medical records	Supervised	Accuracy	To learn the most probable, data-driven clinical pathways from the EHR data of patients with chronic kidney disease (CKD), and to predictthe most probable upcoming interventions at any stage, given recent history.	Using the EHR data of 664 patients who were initially in CKD stage 3 and hypertensive, we identified 7 patient subgroups—each distinguished primarily by the type of complications suffered by the patients. Our algorithm demonstrates fair accuracy (up to 44% and 75%, respectively) in learning the most probable clinical pathways and predicting future states associated with temporal patterns of bioch…	Imputation and approximate inference algorithms to accommodate missing data.		2	0	0	0	0	0	0	0	0	2
Zhao B et al, 2023	USA	Hospital	Admitted to CCU	No	No	No	No	46511	Graphical modeling	Improve diagnostic decision	Structured, from medical records	Unsupervised		To apply a graphical modeling method (Dalege et al., 2017; Epskamp et al., 2018) to construct a full-scale comorbidity network from HER data. This differs from state-of-the-art pairwise methods, where our proposal aims to recover conditional dependences between diseases that are more likely to be direct connections.	This study introduced and improved a graphical modeling method to infer comorbidity networks under the EHR settings.		The first limitation was phenotyping. Phenotyping arises because the presence of a code does not mean the presence of a disease. Clinical knowledge is needed to infer and validate the Comorbidity network analysis (CNA).	2	0	0	0	0	0	0	0	0	2
Zheng H et al, 2021	USA	Primary Care	Type 2 diabetes mellitus	Yes	Yes	Yes	No	16665	Reinforcement Learning	Improve health outcomes	Structured, from medical records	Supervised	Sensitivity	To recommend a treatment regimen optimizing patients’ cumulative health outcomes using their individual characteristics and medical history at each encounter.	To yield high concordance with clinicians’ prescriptions, and substantial improvements in glycemia, blood pressure, and CVD risk outcomes.		The RL algorithms were designed to incorporate these uncertainties under real-world scenarios (such as the unobserved adherence). RL algorithms did not weigh features that were not included in the reward functions, such as creatinine, as much as clinicians who consider it an important renal function biomarker.	2	0	0	0	0	0	0	0	0	2
Zulman DM et al, 2015	USA	Primary Care and Hospital	Hypertension	Yes	Yes	No	No	5997	Decision Support Systems (ATHENA - HTN)	Identify comorbidity interrelatedness	Structured	Unsupervised		To demonstrate the feasibility of combining encoded knowledge and EHR data to calculate individual comorbidity interrelatedness scores, and examined the distribution of this construct in a population of patients with elevated blood pressure.	Using a common clinical scenario—decisions about blood pressure medications in patients with hypertension—we quantified comorbidity interrelatedness by calculating the number of indications and contraindications to blood pressure medications that are generated by patients’ comorbidities (e.g., diabetes, gout, depression). We examined properties of comorbidity interrelatedness using data from a de…			2	0	0	0	0	0	0	0	0	2

## Sheet: Table S1
AUTHOR, YEAR	DOI	PMID	COUNTRY	STUDY PERIOD	STUDY DESIGN	FOLLOW-UP TIME	CLINICAL SETTING	AGE	STUDY POPULATION	DISEASE CLASSIFICATION	DISEASES	MEDICATIONS (Yes/No)	DRUG CLASSIFICATION	LABORATORY	SOCIAL/LIFESTYLE	QUALITY OF LIFE, health-related	AIM OF THE STUDY	SAMPLE SIZE (n)	MAIN FINDING	OTHER FINDINGS	AUTHOR CONCLUSIONS	LIMITATIONS	FUNDING (yes/no)	AI TOOL	AI OBJECTIVE	TYPE OF DATA	SUPERVISED/UNSUPERVISED	SUCCESS CRITERION (definition)	CRITERION RESULTS	MISSING DATA	LIMITATIONS - AI	QUALITY OF EVIDENCE (GRADE); base	GRADE; BIAS	GRADE; INCONSISTENCY	GRADE; INDIRECTNESS	GRADE; IMPRECISION	GRADE; PUBLICATION BIAS	GRADE; EFFECT MAGNITUDE	GRADE; DOSE RESPONSE	GRADE; COFOUNDING	GRADE SCORE
Ageno A et al, 2023	10.1186/s12911-023-02287-0	37726756	Spain	2010-2016	Observational, Retrospective	No	Primary Care	> 50 years	Patients with multimorbidy	ICPC-3 and ICD-10	Transient ischaemic attack, Haemorrhagic strokes, Ischaemic strokes, Other types of strokes, Stroke-related sequelae, Lung cancer, Colorectal cancer, Acute myocardial infarction and Exitus	Yes	ATC	No	No	No	To develop a comprehensive framework for extracting temporal association rules from multi-attribute data in order to improve our understanding of the complex relationships between health conditions	320	The apriori-like approach obtained values of 0,105 correctness and 0,038 relevance. The patient-oriented approach obtained values of 0,119 correctness and 0,002 relevance.	The results demonstrated the subjectivity of the assessment process. This evaluation process concluded that the implementations were able to retrieve correct and relevant rules. The apriori-like approach was found to be more accurate in terms of patterns, which may be due to the fact that the dataset used to retrieve the rules consisted of annotations from multimorbid patients with pre-selected c…	Our algorithm successfully extracted a set of meaningful and relevant temporal patterns, especially for the specific type of multimorbid patients considered. These patterns were evaluated by experts and demonstrated the ability to predict risk factors that are commonly associated with certain diseases. Moreover, the average time gap between the occurrence of medical events provided critical insig…	The limitations of our dataset are related to both its size (in terms of both the number of available patients and the historical data per patient) and its nature (the aforementioned level of specificity of the annotations). In our case, the data set happens to be both small and sparse. This has meant that there are interesting phenomena that are not captured because the corresponding rules do no…	Yes	Developed two algorithms for mining temporal association rules using both "apriori-like" and "patient-oriented" approaches that aim to generate rule sets that can be applied across various domains and applications.	Aim to advance the application of temporal association rules and develop more effective methods for knowledge discovery.	Structured, from EHR of multimorbid patients visited between 2010 and 2016 at Primary Care Centers (CAP) in Catalonia	Unsupervised	Extract patterns by the algorithm align with clinical knowledge that can be easily understood by health-care professionals. This does not only confirm previously known associations but also discovers new relationships between factors and offers a better understanding on hypothesized relationships between such factors. This, in turn, enables HCPs to make informed decisions based on these patterns,…	Extract a set of meaningful and relevant temporal patterns, especially for the specific type of multimorbid patients considered.This information holds significant value in the context of primary healthcare and preventive medicine, highlighting the potential of this method to serve as a valuable medical tool.	Eventhough is a drawback, this leads to make the process of registering information more efficient.	Physicians do not have time to search for the specific code: the majority of the selected rules contained codes are too broad resulting in reduced relevance of the rules. Also, limited dataset in terms of size and nature (small and sparse dataset).	2	0	0	0	0	0	0	0	0
Bendayan R et al, 2022	10.1136/bmjopen-2021-054414	35074819	England	2007-2018	Observational, Retrospective	Unclear	Specialised Care	> 15 years	Patients with severe mental illness	ICD-10 / SNOMED	Bipolar (BD), schizophrenia spectrum disorders (SSD), diabetes, hypertension, asthma, arthritis, epilepsy, cerebrovascular accident, eczema, migraine, ischaemic heart disease and chronic obstructive pulmonary disease, heart failure, chronic kidney disease, transient ischaemic attack, Parkinson´s disease, multiple sclerosis, atrial fibrillation, chronic sinusitis, inflamatory bowel disease, chroni…	Yes	Unclear	Yes	Yes	No	To extract physical health conditions from clinical notes, then examine the prevalence of these conditions in individuals with SMI and compared their individual and combined prevalence in individuals with bipolar (BD) and schizophrenia spectrum disorders (SSD)	17500	The natural language processing strategy using MedCAT provided very good performance estimates for all the conditions extracted, which supports its suitability to extract data on physical health conditions from mental health clinical notes		Our data extraction strategy was found to be adequate to extract physical health data from clinical notes, which is essential for future multimorbidity research using text records	This study focuses on a cohort of individuals with SMI which limits direct comparisons with other mental health conditions and/or general population. Although some of the most frequent physical comorbidities were extracted, some specific health conditions required to compute standard comorbidity scores (eg, Charlson and Exlihauser comorbidity indexes) were not included in this study	Yes	MedCAT: data extraction strategy for 21 common physical comorbidities using a natural language processing pipeline.	To extract Physical health data from clinical notes.	Unstructured from around 15 m clinical documents with free text.	Supervised	To extract Physical health data from clinical notes achieving precision rates (F1) above 0.90 for all conditions.	We designed and implemented a data extraction strategy which showed high performance rates and allowed us to unlock data from 21 physical health conditions from around 15 m clinical documents with free text.		This study is limited to individuals with SMI which does not allow us to compare comorbidity figures of SMI with other common mental disorders and/or the general population.	2	0	0	0	0	0	0	0	0
Bolt H et al, 2023	10.1186/s12882-023-03269-0	37558976	England	2015-2019	Observational, Prospective	No	Hospital	Mean age 78 years (IQR: 66-86)	Patients with Acute Kidney Injury	ICD-10	Acute Kidney Injury (AKI), Pneumonia, urinary tract infections (UTIs), sepsis, heart failure, COPD. Gastoenteritis and colitis, fracture of femur, cellulitis, unspecifies acute lowe respiratory infection, other symptoms and signs involvin the nervous and musculoskeletal systems, acute myocardial infarction, other disorders of fluid, electrolyte and acid-base balance, pneumonitis due to solids and…	No	No	No	No	No	To firstly determine whether there is seasonality in AKI admissions in England, and any associations with age and gender, and secondly to use unsupervised ML clustering approaches to investigate AKI phenotypes, and whether these also demonstrated seasonality.	133488	We identified six phenotypes of AKI admissions, of which three demonstrated marked winter seasonality. These clusters were characterised by a general AKI phenotype, those with established risk factors phenotype, and those with a younger, less multi-morbid phenotype	Weekly AKI admissions peaked in winter, with additional summer peaks related to periods of extreme heat	We demonstrate winter seasonality of AKI admissions in England, particularly among those with AKI diagnosed on admission, suggestive of community triggers. Differences in seasonality between phenotypes suggests some groups may be more likely to develop AKI as a result of these factors. This may be driven by underlying comorbidity profiles or reflect differences in uptake of seasonal interventions…	Firstly, only categorical features were included as part of phenotyping AKI (presence or absence of disease codes only). This excludes further clinical characteristics such as biomarkers, measures to determine severity of AKI, duration of AKI, or medication which could further contribute to the phenotype of AKI patients, although many of these features are not available in routine data. A further…	Yes	Unsupervised ML clustering	To use unsupervised ML clustering approaches to investigate AKI phenotypes, and whether these also demonstrated seasonality	Structured, extracted from a large primary care database collecting longitudinal EHRs from participating GPs representing 21 million patients with 3 million currently registered.	Unsupervised	To describe phenotypes to hypothesise the different profiles of patients potentially predisposed to an increased risk of AKI in the winter.	Using unsupervised ML clustering to generate hypotheses in a data driven approach, we identified six phenotypes of AKI admissions, of which three demonstrated marked winter seasonality.		Only categorical features were included as part of phenotyping AKI (presence or absence of disease codes only), excluding other clinical characteristics. Other limitation is that each variable contributes only a small amount of the variance in the data. Assessment of the sensitivity and specificity of all 850 codes included presents an important limitation. AKI ICD-10 codes have poor sensitivity …	2	0	0	0	0	0	0	0	0
Chushig‑Muzo D et al, 2022	10.1186/s13040-022-00303-z	36064616	Spain	Unclear	Observational, Retrospective	N/A	Hospital	Unclear	General population	ICD-9-CM	All diseases	Yes	ATC	No	No	No	To analyze the potential of using Denoising Autoencoder (DAEs) aiming to create Latent Representations (LRs) for characterizing chronic patients based on binary data associated with the diagnosis and drug codes.	6498 (first case study) and 8664 (second case study)	We identified two kinds of diabetic patients with differences in their drug therapy (insulin and non‑insulin dependant), and also a group of women affected by hypertension and gestational diabetes.		Our results highlighted the value of ML techniques to extract clinical knowledge, supporting the identification of patients with certain chronic conditions. Furthermore, the patient’s health status progression on the two‑dimensional space might be used as a tool for clinicians aiming to characterize health conditions and identify their more relevant clinical codes.	We only used data collected during a natural year.	Yes	Denoising Autoencoder (DAE), a Machine Learning (ML) technique allowing to transform high‑dimensional data into latent representations (LRs)	To analyze the potential of using the DAEs for building LRs to characterize chronic patients using binary data associated with diagnoses and drug codes. These LRs serve as a base for finding groups of patients with similar clinical conditions, while visualizing high-dimensional data into a lower-dimensional space, thus supporting the clinical interpretation. Second, we present a proof-of-concept …	Structured (EHR data from clinical data of healthy and chronic patients assigned to the UHF)	Unsupervised	1) To learn more robust latent representations; and 2) to reduce the risk of overfitting, that can be problematic with regular AE.	The procedure allowed us to find patients with the same main chronic disease but different clinical characteristics. Thus, we identified two kinds of diabetic patients with differences in their drug therapy (insulin and non‑insulin dependant), and also a group of women affected by hypertension and gestational diabetes. We also present a proof of concept for mapping the health status evolution of …		Experiments using data associated with different years are out of the scope of the paper, and they have been considered as future work.	2	0	0	0	0	0	0	0	0
Cruz-Ávila HA et al, 2020	10.3389/fphys.2020.01009	32982776	Mexico	2011-2016	Observational, Retrospective	No	Hospital	0-100 years	Patients with cardiovascular diseases	ICD-10	Congenital malformations of the circulatory system. Chronic rheumatic heart diseases. Ischemic heart disease. Other forms of heart disease. Diseases ofthe genitourinary system. Renal failure. Other specified cardiac arrhythmias. Heart failure. Essential (primary) hypertension. Other and unspecified encephalopathy. Acute respiratory distress syndrome. Other obesity. Other disorders ofthe lung. Liv…	No	No	No	No	No	To examine the patterns of comorbidity as well as their genetic interaction of the diseases (or the lack of evidence of it) in a large set of cases diagnosed with cardiovascular conditions	34099	Comorbidity networks in cardiovascular diseases are highly centralized in the high prevalence diseases, such as cardiac arrhythmias, heart failure, chronic kidney disease, hypertension and ischemic diseases. In spite of this centralized structure, cardiovascular comorbidity networks are actually quite modular on their connectivity: some of these diseases actually cluster of different comorbidity …	Acute respiratory failure related to ischemic heart diseases may complicate with encephalopathy due to their shared molecular and physiological features. Also, how chronic kidney disease share a common genetic background (and a functional one at the level of immune deregulation) with common cough and hydronephrosis.	This methodology, hence may allow the clinician to look up for non-evident comorbidities whose knowledge will lead to improve therapeutically designs. By continued and consistent analysis of these types of patterns, we envisaged that it may be possible to acquire, strong clinical and basic insights that may further our advance toward a better understanding of cardiovascular diseases as a whole. H…	Large scale, semi-automated databases are not free from limitations: reporting errors, missing data and so on. In the present case an additional limitation lies in the fact that it is based on mining electronic health records from hospital administrative databases. Such databases are built by using the international disease codes. ICD-10 codes are systematic and easy to code and record, however, …	Yes	CVCnetwork - comorbidity network	To develop a deeper understanding of co-morbidities and multimorbidity	Structured from he Electronic Health Record (EHR) Database entries between January 1, 2011 and December 31, 2016.	Unsupervised	To examine the patterns of comorbidity as well as their genetic interaction of the diseases (or the lack of evidence of it) in a large set of cases diagnosed with cardiovascular conditions at the national reference hospital for cardiovascular diseases in Mexico. The rationale is that some comorbidities may have a stronger genetic origin, whereas for others, the environment and other factors may b…	We found that comorbidity networks are highly centralized in prevalent diseases, such as cardiac arrhythmias, heart failure, chronic kidney disease, hypertension, and ischemic diseases. Said comorbidity networks are actually modular on their connectivity. Modules recapitulate physiopathological commonalities, e.g., ischemic diseases clustering together. This is also the case of chronic systemic d…		Based on mining electronic health records from hospital administrative databases. Such databases are built by using the international disease codes. ICD-10 codes are systematic and easy to code and record, however, they do not always capture completely or even accurately the actual complexities of disease and comorbidity.	2	0	0	0	0	0	0	0	0
Dashtban A et al, 2023	10.1016/j.ebiom.2023.104489	36857859	UK	2006-2020	Observational, Retrospective	Unclear	Primary Care	≥ 18 years	Patients with Chronic Kidney Disease	Unclear	Chronic Kidney Disease (CKD), Cardiovascular disease (heart failure, atrial fibrillation, any stroke, coronary heart disease, myocardial infarction, venous, thromboembolism, cardiac valve disorder, unstable angina, peripheral vascular disease and abdominal aortic aneurysm, stable angina, hypertension, bradycardia or tachycardia), cancer, asthma, COPD, type 2 diabetes, lipid disorders, chronic ana…	Yes	British National Formulary (BNF)	Yes	Yes	No	To generate clinically relevant subtypes throughout the course of CKD and low risk of bias for patient selection and algorithms, to demonstrate validity internal (across methods) and prognostic (all-cause hospital admissions, mortality, incident diseases over five years) and to investigate distribution of prescription medication classes at baseline and over time	350067	The 5-year risk of mortality and admissions in the overall incident CKD population were highest in cardiometabolic subtype: 43.3% (42.3–42.8%) and 29.5% (29.1–30.0%), respectively, and lowest in the early-onset subtype: 5.7% (5.5–5.9%) and 18.7% (18.4–19.1%). Across CKD subtypes, the distribution of prescription medication classes at baseline varied, with highest medication burden in cardiometabo…	10 year-mortality risks were also highest in cardiometabolic subtype: 71.7% (70.7-71.6%) and lowest in early-onset subtype: 14.1% (13.7-14.5%) Risk of mortality and admission was higher in incident than prevalent CKD, across subtypes, diverging over time. By CKD stage, 5-year risk of mortality and admissions were highest in severe CKD in both cardiometabolic and early-onset subtype: 62.9% (61.2–6…	Current classifications of CKD do not capture the complexity of comorbidities, medications, disease trajectory and outcomes for research or clinical practice. In the largest study ofmachine learning in CKD to-date, we confirmed high burden of comorbidities and medications, poor prognosis by mortality, admissions and new chronic disease, and defined and validated five subtypes, which may have both…	First, we did not externally validate our subtypes or undertake genetic analyses as in our previous work in HF subtypes. Second, we investigated neither the acceptability and clinical utility of the CKD subtypes nor their effectiveness and costeffectiveness. Third, we considered all-cause mortality and hospital admissions and therefore cannot comment on specific causes. Fourth, we analysed by med…	Yes	XGBoost, Naïve Bays, K-nearest neighbour , Decision Tree	To identify subtypes of chronic kidney disease to predict (95% accuracy) all-cause hospitalisation and mortality.	Structured, from a population-based electronic health record resource (2006–2020; Clinical Practice Research Datalink, CPRD).	Supervised	Identifying clinically relevant subtypes in complex conditions such as CKD could inform targeted management, healthcare resource utilization and future clinical trials, and our methods using machine learning in electronic health records are transferable to other disease areas.	In the largest and most representative study to-date of machine learning-informed subtype definition and risk prediction in CKD, we have three major findings. First, we identified five distinct subtypes across incident and prevalent CKD with clinically important differences across baseline characteristics: early-onset, late-onset, metabolic, cancer and cardiometabolic subtypes, with rigorous inte…		First, we did not externally validate our subtypes or undertake genetic analyses as in our previous work in HF subtypes. Second, we investigated neither the acceptability and clinical utility of the CKD subtypes nor their effectiveness and cost-effectiveness, which future research should consider. Third, we considered all-cause mortality and hospital admissions and therefore cannot comment on spe…	2	0	0	0	0	0	0	0	0
Dorr DA et al, 2022	10.1097/MLR.0000000000001742	35658116	USA	2016-2017	Observational, Prospective	Unclear	Hospital	≥ 65 years	Patients with multimorbidity	ICD-10	Hypertension. Cancer. Hyperlipidemia. Arthritis. Dorsopathy. Depression. Diabetes. CAD. Osteoporosis. Anxiety. Severe Psychiatric illness	No	No	No	Yes	No	To extract psychosocial factors from chart notes using natural language processing and predict their impact on healthcare utilization for patients with multimorbidity.	76479	The four psychosocial factors all independently predicted future utilization (ORs=1.27 to 2.77, c-statistic=0.63). Accounting for demographics, specific conditions, and previous utilization, 3 of 4 of the extracted factors remained predictive (ORs= 1.13 to 1.86) for future utilization.	Compared to models with no psychosocial factors, they had improved discrimination. Individual predictions were mixed, with social isolation predicting depression and morbidity; stress predicting atherosclerotic cardiovascular disease onset; and housing insecurity predicting substance use disorder morbidity.	In all, psychosocial concepts extracted from natural language processing of clinical notes were highly predictive of future utilization and death after rigorous adjustment for patient factors such as multimorbidity, physical functioning, and prior utilization. These approaches may help us understand the vast disparities in health care and enable us to move toward innovations to better address psy…	First, the data is limited to a single health system. The data are likely fragmented and missing key elements for certain patients. This means that the predictions may be partially attributed to volume of data available rather than the unique meaning of each concept. This is particularly important for the psychosocial factors which are not collected in a standard fashion but were extracted from n…	Unclear	Logistic regression model with the psychosocial factors	Our objective is to extract psychosocial factors such as social isolation, chronic stress, housing insecurity, and financial insecurity from chart notes using natural language processing and predict their impact on healthcare utilization for patients with multimorbidity.	Structured, EHR data from a large academic medical center	Unsupervised	To determine their utility in predicting exacerbations of illness for people who already were at risk from their comorbidities – as measured by unplanned hospitalizations and ED visits - with and without other standard predictors; and to test specific hypotheses for how these psychosocial factors may lead to increased exacerbations through pre-defined analyses.	Psychosocial factors are useful in prediction even in the relatively short term; and providing comparative benchmarks for the relative gain in prediction overall and for specific use-cases. Given the cost of either individual data collection or extraction, focused efforts to collect/extract these factors and use them in models may make more sense than broad screening.	We also included patients with missing data in sensitivity models; these were coded as ‘missing’ for categorical variables or 0 for continuous variables.	There are several limitations to this study. First, the data is limited to a single health system. Although the data are enhanced in key ways – deaths, ED visits, and hospitalization information is shared and stored from across the local area – the data are likely fragmented and missing key elements for certain patients. This means that the predictions may be partially attributed to volume of dat…	2	0	0	0	0	0	0	0	0
Dworzynski P et al, 2020	10.1038/s41598-020-58601-7	32019971	Denmark	2001-2010	Observational, Retrospective	5 years	Hospital	Unclear	Patients with type 2 diabetes mellitus	ICD-10	Type 2 diabetes mellitus. Heart failure. Myocardial infarction. Stroke. Cardiovascular disease. Chronic kidney disease	Yes	ATC	No	No	No	To predict individuals at high risk of developing type 2 diabetes (T2D) comorbidities.	203517	Prediction based on hundreds of features assembled across health registers improves on prediction based on a limited number of canonical measures typically used to assess risk. Moreover, our results suggest that gradient boosting improves on logistic ridge regression models’ performance in the context of large-scale health register data-based prediction.	We found that AUROC values for prediction of comorbidities one-, two-, three- and four years after the first T2D diagnosis were comparable to prediction at the date of the first T2D diagnosis. This suggests that predictive register-derived risk factors for the investigated T2D comorbidities may already be present prior to a given individual’s first T2D diagnosis.	We show that inclusion of longitudinal nationwide Danish health register data comprising drug prescriptions, hospital diagnoses, hospital procedures and claims from primary care contractors moderately improves prediction of T2D comorbidities compared to a reference model based on readily-available canonical predictors. Our findings indicate that Danish health registers may be used to develop nati…	We possibly included as cases individuals who already had been diagnosed by their general practitioner and potentially already were receiving treatment at the time of prediction. A key limitation of the Danish National Patient Register is the lack of precise dates of hospital diagnoses. Our approach did not leverage the temporal dimension in the data, potentially missing predictive information st…	Yes	Four algorithms: Reference logistic regression (RLR) , Logistic regression (LR), Random forest (RF) and Gradient boosting (GB)	To predict an individual’s risk of developing the comorbidity within the prediction horizon	Structured from the Danish health register data	Supervised	Prediction of T2D comorbidities based on medical events incurred prior to the first T2D diagnosis.	We predicted five-year risk of heart failure (HF), myocardial infarction (MI), stroke (ST), cardiovascular disease (CVD) and chronic kidney disease (CKD). For HF, MI, CVD, and CKD, register-based models outperformed a reference model leveraging canonical individual characteristics by achieving area under the receiver operating characteristic curve improvements of 0.06, 0.03, 0.04, and 0.07, respe…			2	0	0	0	0	0	0	0	0
Fahmi A et al, 2023	10.1371/journal.pone.0281466	36753492	UK	2000-2020	Observational, Prospective	Unclear	Hospital	65-100 years	Patients with polypharmacy	ICD-10	Atrial fibrillation. Congestive heart failure. Cancer. Asthma/chronic obstructive lung disease. Cardiovascular disease. Diabetes mellitus type 2. Dementia	Yes	British National Formulary (BNF)	No	Yes	No	To predict risks of adverse drug reaction (ADR)-related and emergency hospital admissions by medicine classes using random forest models	72474 (CPRD GOLD ), 460258 (Aurum)	There were over 112,000 different combinations of the 50 medicine classes most implicated in ADR-related hospital admission in the RF models, with the most important medicine classes being loop diuretics, domperidone and/or metoclopramide, medicines for iron-deficiency anaemias and for hypoplastic/haemolytic/renal anaemias, and sulfonamides and/or trimethoprim. The RF models strongly predicted ri…	The C-statistics for ADR- related hospital admissions were 0.58 for age and sex and 0.66 for RF probabilities	Polypharmacy involves a very large number of different combinations of medicines, with substantial differences in risks of ADR-related and emergency hospital admissions. Although the medicines may not be causally related to increased risks, RF model predictions may be useful in prioritising medication reviews. Simple tools based on few medicine classes may not be effective in identifying high ris…	A major limitation is residual confounding due to differences in disease severity between various medication combinations despite propensity matching. Cases and controls were broadly matched on presence of disease but not on severity ofdisease. Like most risk prediction models, the results ofthis study should not be used for counterfactual risk prediction and causal inference. Therefore, the risk…	Yes	Random Forest models (RF) in polipharmacy	RF models to predict ADR-related and emergency hospital admissions in patients with polypharmacy aged 65–100 in primary care.	Structured, from electronic health record data from general practices of Clinical Practice Research Datalink (CPRD GOLD) and Aurum.	Unsupervised	To predict the risk of ADR-related and emergency hospital admissions.	RF models identified sub-groups of medicine users with substantially increased risks of hospital admission (ORs of about 7 for highest vs lowest decileWe found over 112,000 different combinations of the 50 BNF categories that were most important in predicting ADR-related hospital admission in the RF models. For emergency hospital admissions, there were over 484,000 combinations.			2	0	0	0	0	0	0	0	0
Fränti P et al, 2022	10.2196/35422	35507390	Finland	2015-2018	Observational, Retrospective	Unclear	Primary Care and Hospital	≥ 18 years	General population	ICD-10 and ICPC-2	Viral infections of the central nervous system. Inflammatory diseases of central nervous system. Tuberculosis. Sequelae of infectious and parasitic diseases. Malignant neoplasms of bone and articular cartilage. Malignant neoplasms of mesothelial and soft tissue. Burns and corrosions of external body surface, specified by site. Burns and corrosions of multiple and unspecified body regions. Mental …	No	No	No	No	No	To analyze the connections between diseases based on their co-occurrences to support decision-makers in better organizing health care services.	3800000	15 clusters were found: 1 (pregnancy), 2 (immune system and blood-forming organs), 3 (mixed cluster; includes mental disorders, malformations, and ear and oral cavity diseases), 4 (tumors), 5 (lower respiratory system), 6 (mental and behavioral disorders), 7 (nutritional), 8 (diseases related to aging), 9 (mixed cluster; includes organ malformations and digestive system disorders), 10 (infections…	The annual cost of all clusters was €10.0 billion, and the costliest cluster was cardiovascular and metabolic problems, costing €2.3 billion	The method and the achieved results provide new insights into identifying key multimorbidity groups, especially those resulting in burden and costs in health care services.	The underlying data reflect how patients use health services and are diagnosed during health care contacts, which may not always accurately reflect the true relationship between diseases. Although the chosen clustering algorithm and cost function were shown to have good clustering accuracy with validation data, it forces every diagnosis to belong to a cluster, even if it does not have any connect…	Yes	M-Algorithm	To fine-tune the K-algorithm in clustering diagnoses, which was previously used in clustering patients, but it may require multiple runs to create accurate clustering.	Structured, from the Finnish Health Care Registers for primary and specialized health care visits and inpatient care.	Unsupervised	To assign strongly related diseases to the same cluster but keep uncorrelated diseases in different clusters.	We analyzed the data by clustering the diagnoses into 15 clusters. All clusters were consistent with expert knowledge of the domain.		Although the chosen clustering algorithm and cost function were shown to have good clustering accuracy with validation data, it forces every diagnosis to belong to a cluster, even if it does not have any connections to other diagnoses. Another limitation is that every diagnosis can belong to only one cluster, although it can be connected to diseases in several clusters.	2	0	0	0	0	0	0	0	0
Han X et al, 2022	10.1016/j.ajp.2021.102927	34847493	China	2016-2017	Observational, Retrospective	Unclear	Hospital	≥ 18 years	Patients with schizophrenia and related disorders	ICD-10	Schizophrenia and related disorders. Extrapyramidal and movement disorder, unspecified. Constipation. Acute nasopharyngitis (common cold). Hyperlipidemia. Tachycardia, unspecified. Fatty (change of) liver, not elsewhere classified. Essential (primary) hypertension. Hyperprolactinemia. Hypokalemia. Abnormal results of liver function studies. Type 2 diabetes mellitus Without complications. Anemia, …	No	No	No	No	No	To explore the comorbidity pattern of inpatients with schizophrenia and related disorders in Beijing, China, and to examine the associations between different comorbidity combinations with LOS, hospitalization expenses and the risk of 1-year readmission	8252	Most comorbidity combinations identified by ARM were significantly associated with longer LOS (≥70 days), few were associated with higher daily expenses, and fewer with readmission.	The 3-way combination of common cold, hyperlipidemia and fatty liver had the strongest association with longer LOS (adjusted OR (aOR): 3.38, 95% CI: 2.12–5.38). The combination of EPS and mild cognitive disorder was associated with higher daily expense (≥700 RMB) (aOR: 1.67, 95% CI: 1.20–2.31). The combination of constipation, tachycardia and fatty liver were associated with higher 1-year readmis…	EPS, constipation, and tachycardia were among the most commonly reported comorbidities in schizophrenia patients in Beijing, China. Specific groups of comorbidities may contribute to higher inpatient psychiatric service utilization and readmission. The mechanism behind the associations and potential in- terventions to optimize service use warrant further investigation.	First, since we only included patients in the regional medical record database of Beijing, China, our findings may not be generalizable to other parts of the country. Furthermore, the current study did not have data on medication use in these patients, therefore we were unable to link the patients’ comorbid conditions to their medication pattern. Second, we relied on the diagnosis codes to identi…	Yes	ARM Method, which is a data-driven approach to identify frequent item sets in large transaction database.	To derive comorbidity combinations associated with length of stay (LOS), daily expense and one-year readmission among patients with schizophrenia .	Structured from from inpatient medical records from 2015 to 2017 in Beijing, China.	Unsupervised	To identify comorbidity combinations that were frequent among in-patients with schizophrenia and to examine the associations between comorbidity combinations and inpatient service use and readmission.	We found that 44.58% of inpatients with schizophrenia had EPS, and that specific groups of comorbidities were significantly associated with higher psychiatric inpatient service use.		Only data from a certain region. Lack of information: The current study did not have data on medication use in these patients, therefore we were unable to link the patients’ comorbid conditions to their medication pattern. Unable to access the outpatient records of these patients, therefore it is unclear whether some of the comorbid conditions were pre-existed or developed during the index admiss…	2	0	0	0	0	0	0	0	0
Hayward CJ et al, 2023	10.1016/j.ebiom.2023.104792	37741008	England	2008-2017	Observational, Retrospective	5.2 years	Hospital	≥ 18 years	General population	ICD-10	Myocardial infarction; Infectious and parasitic diseases; neoplasms; diseases of the blood and blood-forming organs; endocrine, nutritional, and metabolic diseases; mental and behavioural disorders; diseases of the nervous system; eye and adnexa; ear and mastoid process; circulatory system; digestive system; skin and subcutaneous tissue; musculoskeletal system and connective tissue; and diseases …	No	No	No	Yes	No	To identify trajectories of all major disease following myocardial infarction	375669	We identified 28,799 unique disease trajectories. The accrual of multiple circulatory diagnoses was more common amongst MI patients (RR 4.32, 95% CI 3.96–4.72) and conferred an increased risk of death (HR 1.32, 1.13–1.53) compared with matched controls. Trajectories featuring neuro-psychiatric diagnoses (including anxiety and depression) following circulatory disorders were markedly more common a…		Using a systemic, data-driven, and hypothesis-free methodology, this study quantifies real-world post-MI disease trajectories among a nationwide cohort. By moving beyond cross-sectional multimorbidity analyses and quantifying the relative risks of disease pathways and their association with mortality, we have identified clear targets for public health intervention.	Firstly, the pseudonymised nature of the data meant that dates of diagnoses were only available at month and year granularity, resulting in a small number of individuals for whom the true sequence of disease could not be deciphered. Moreover, due to the observational cohort design, our dataset covers a defined calendar period (2008–2017) with individuals entering the cohort at point of index MI, …	Yes	AI-powered Process Mining	Identify trajectories of all major disease diagnoses following miocardial infarction (MI) and compare their relative risk (RR) and all-cause mortality hazard ratios (HR) to a risk-set matched non-MI control cohort using Cox proportional hazards and flexible parametric survival models.	Structured from retrospective data set (2008–2017) of all hospitalisations (145,670,448 episodes; 34,083,204 individuals) admitted to NHS hospitals in England	Unsupervised	Provide HCPs, carers and patients with detailed insight into the likely course of disease following MI	Highlight the most pertinent early intervention points to interrupt disease pathways, reducing premature morbidity and mortality among the growing cohort of survivors of MI. This study offers an insight into the future health needs for this multimorbid population and suggest targets for intervention for the most fatal pathways. The analysis also indirectly demonstrates the importance of new and i…	Individuals with missing data for age and sex were excluded from the matching risk set.	The pseudonymised nature of the data meant that dates of diagnoses were only available at month and year granularity, resulting in a small number of individuals for whom the true sequence of disease could not be deciphered. Moreover, due to the observational cohort design, our dataset covers a defined calendar period (2008–2017) with individuals entering the cohort at point of index MI, and as su…	2	0	0	0	0	0	0	0	0
Hossain ME et al, 2021	10.1016/j.eswa.2020.113918		Australia	1995-2018	Observational, Retrospective	No	General	≥ 30 years	Patients with type 2 diabetes mellitus	ICD-9-AM and ICD-10-AM	Type 2 diabetes mellitus. Congestive Heart Failure. Cardiac Arrhythmias. Valvular Disease. Pulmonary Circulation Disorders. Peripheral Vascular Disorders. Obesity. Other neurological disorders. Lymphoma. Paralysis. Peptic ulcer diseases excluding bleeding. Fluid and electrolyte disorders. Depression. Renal failure. Coagulopathy. AIDS/HIV. Chronic pulmonary disease. Solid tumor without metastasis.…	No	No	No	No	No	To predict the risk of CVD in T2D patients.	172 (both CVD and T2D) and 172 (only T2D)	The network- and machine learning- based risk prediction model is capable to predict risk of CVD in T2D patients efficiently (the classifiers accuracy ranged from 79% to 88%)	The predictive model based on RF had the best accuracy (88.94%)	The proposed risk prediction model could be useful for medical practice as well as stakeholders to develop health management programs for patients at a high risk of developing chronic diseases	The coding accuracy of this dataset is the key limitation. Secondly, as the administrative datasets come from the hospital admissions and discharge reports, they do not include records generated during GP visits. Some disease codes may not be included or may have a low presence in the research dataset of this research. The third limitation is that the study does not include stroke, acute myocardi…	Unclear	Logistic Regression (LR), Support Vector Machine (SVM), Decision Tree, Random Forest (RF), Naïve Bays, K-nearest neighbour	To predict the risk of CVD in T2D patients.	Structured from a 1995–2018 administrative dataset obtained from the CBHS health fund in Australia to develop the risk prediction model. It consists of medical data of about 124,000 de-identified patients who were members of that private healthcare fund during that period	Supervised	To select the T2D cohorts who are at high risk of developing CVD that can be used in practice by clinicians	The prediction accuracy (i.e., 79% to 88%) of the predictive models had a consistent performance. The results demonstrate that the framework utilising a combination of network analytics and machine learning techniques could be used successfully for disease risk prediction purposes. Thus, this study can help healthcare providers to utilise their data practically.		cannot generate the regression score as the binary classification nature of risk is used in this study	2	0	0	0	0	0	0	0	0
Josephson CB et al, 2023	10.1016/j.seizure.2023.07.016	37536152	UK	1998-2019	Observational, Retrospective	10 years	Primary Care and Hospital	≥ 65 years	Patients with epilepsy	ICD-10	Late onset epilepsy, Hypertensión, dyslipidaemia, diabetes mellitus, myocardial infarction, ischaemic stroke, haemorrhagic stroke, depression, anxiety, dementia, cirrhosis, chronic kidney injury (CKI), brain tumour, prior traumatic brain injury, prior CNS infection.	Yes	Unclear	No	Yes	No	To identify unique phenotypic clusters of late-onset epilepsy and ascertain whether these groups have distinct risks and causes of death compared to each other and matched controls without epilepsy.	1032129	Ten unique phenotypic clusters were identified, defined by ‘healthy’ males and females, ischaemic stroke, intracerebral haemorrhage (ICH), ICH and alcohol misuse, dementia and anxiety, anxiety, depression in males and females, and brain tumours. The hazard of premature mortality related to late-onset epilepsy was higher than matched controls (hazard ratio [HR] 1.73; 95% confidence interval [95%CI…	Cluster- specific hazards were often similar to that derived for late-onset epilepsy as a whole. Clusters that differed significantly from the base late-onset epilepsy hazard were ‘dementia and anxiety’ (HR 5.36; 95%CI 3.31–8.68), ‘brain tumour’ (HR 4.97; 95%CI 2.89–8.56), ‘ICH and alcohol misuse’ (HR 2.91; 95%CI 1.76–4.81), and ‘ischaemic stroke’ (HR 2.83; 95%CI 1.83–4.04). These cluster-specifi…	Late-onset epilepsy is an amalgam of unique phenotypic clusters that can be quantitatively defined. Late-onset epilepsy and cluster-specific comorbid profiles have complex effects on premature mortality above and beyond the base rates attributed to epilepsy and cluster-defining comorbidities alone.	Only 73% of participants had consented to have their ONS data linked to CPRD, meaning this information was not available for all patients. This may have led to nondifferential bias since missing data are expected to be random with respect to the cause of death. Approximately 2% of the controls were exposed to enzyme-inducing ASMs. This may be due to inadvertent inclusion of false positives in mat…	Yes	CALIBRE, led from the University College London (UCL) Institute of Health Informatics, is a research resource providing validated electronic health record phenotyping algorithms and tools for national structured data sources.	To determine if specific clusters of late onset epilepsy exist, and whether they have unique hazards of premature mortality.	Structured, large data sets with robust linkages that allow patient flow track.	Unsupervised	To identify late-onset epilepsy clusters associated with varying hazards of premature mortality.	Our study is novel in that it has demonstrated that unique clusters of late-onset epilepsy can be reliably identified and characterized in late-onset epilepsy. Whilst most forms of neurological disease result in elevated hazards of premature death, the heterogenous nature of late-onset epilepsy results in multiple tiers of mortality risk. The presence of late-onset epilepsy as a composite whole a…		MISSING DATA: Only 73% of participants had consented to have their ONS data linked to CPRD, meaning this information was not available for all patients.	2	0	0	0	0	0	0	0	0
Khader F et al, 2023	10.1148/radiol.230806	37787671	USA and Germany	2008-2020	Observational, Retrospective	No	Hospital	Mean age 63 ± 17 years (Medical Information Mart for Intensive Care (MIMIC) and 66 ± 16 years (internal database of the University Hospital Aachen, Aachen, Germany)	Patients admitted to ICU	ICD-9 and ICD-10	Acute and unspecified kidney failure, Acute cerebrovascular disease, Acute myocardial infarction, Cardiac dysrhythmias, Chronic kidney disease, Chronic obstructive pulmonary disease and bronchiectasis, Complications of surgical procedures or medical care, Conduction disorders, Congestive heart failure (nonhypertensive), Coronary atherosclerosis and other heart disease, Diabetes mellitus with comp…	No	No	Yes	No	No	To develop a neural network architecture capable of integrating multimodal patient data and compare its performance to models incorporating a single modality for diagnosing up to 25 pathologic conditions.	36542 (MIMIC) and 45016 (in-house ICU)	For the MIMIC data set, the mean AUC was 0.77 (95% CI: 0.77, 0.78) when both chest radiographs and clinical parameters were used, compared with 0.70 (95% CI: 0.69, 0.71; P < .001) for only chest radiographs and 0.72 (95% CI: 0.72, 0.73; P < .001) for only clinical parameters. These findings were confirmed on the internal data set.		A model trained on imaging and nonimaging data outperformed models trained on only one type of data for diagnosing multiple diseases in patients in an ICU setting	First, the examples demonstrated herein make use of two-dimensional imaging data; however, a substantial amount of medical imaging data are three-dimensional, and whether the presented paradigms hold up with three-dimensional data should be demonstrated once such data sets become available. Second, we tested our neural network in the context of supervised learning, which requires the presence of …	Yes	Multimodal Deep Learning transformer for Integrating Chest Radiographs and Clinical Parameters	Increase diagnosis performance when nonimaging clinical data are used along with imaging data.	Structured and 2D images (extracted from Medical Information Mart for Intensive Care (MIMIC) data set)	Supervised	Increase diagnosis performance using different types of data	The transformer model trained on large-scale imaging and nonimaging data outperforms models trained on unimodal data	The IA tool makes use of feature extractors before combining the modalities so that the model can be applied even when data are missing.	Unfortunately, prevailing deep learning architectures of the past are not suited to deal with large amounts of imaging and nonimaging data; convolutional neural net-works (CNNs) make use of intrinsic biases that build on image properties, such as correlations between neighboring pixels; and the integration of nonimaging information is not straightforward. Also, it does not work for three-dimensio…	2	0	0	0	0	0	0	0	0
Kueper JK et al, 2022	10.23889/ijpds.v7i1.1756	37670733	Canada	2009-2019	Observational, Prospective	11 years	Primary Care	≥ 18 years	Patients admitted to Primary Care Centre	ENCODE-FM and ICD-10	Hypertension, depression, anxiety, chronic musculoskeletal, condition causing pain or limitation, arthritis and/or rheumatoide arthritis, osteoporosis, asthma, COPD, chronic bronchitis, cardiovascular disease (angina, myocardial infarction, atrial fibrillation, poor circulation in the lower limbs), heart failure, stroke and transient ischemic attack, stomach problem (irritable bowel, Chron´s dise…	No	No	No	Yes	No	To describe sociodemographic, clinical, and health care use characteristics of primary care clients served by the Alliance for Healthier Communities	221047	Sociodemographics: We described 13 characteristics, stratified by CHC type and client multimorbidity status. Clinical characteristics: Eleven-year prevalence of 24 investigated conditions ranged from 1% (Hepatitis C) to 63% (chronic musculoskeletal problem) with non-uniform risk across the care history; multimorbidity was common (81%) with variable co-occurrence patterns. Health care use characte…		We demonstrated the use of methods from statistics and machine learning, applied with an epidemiological lens, to provide an overview of a complex primary care population and lay a foundation for stakeholder engagement and decision support tool development.	Our broad cohort definition supported a high-level overview of the population, but may not be appropriate for specific research questions. Inherent in any study using EHR data are limitations related to data quality	Yes	Primary care decision support tool	To perform “table-based summaries” with EHR data extracted from a particular healthcare organization to develop decision support tools	Structured (EHR data extracted from a particular healthcare organization)	Unsupervised	To perform traditional table-based summaries for each characteristic; and apply three unsupervised learning techniques to explore patterns of common condition co-occurrence, care provider teams, and care frequency.	We demonstrated the use of methods from statistics and machine learning, applied with an epidemiological lens, to provide an overview of a complex primary care population and lay a foundation for stakeholder engagement and decision support tool development.		Algorithms have not been validated for CHCs specifically. Our broad cohort definition supported a high-level overview of the population, but may not be appropriate for specific research questions. Inherent in any study using EHR data are limitations related to data quality.	2	0	0	0	0	0	0	0	0
Lai FTT et al, 2021	10.3389/fmed.2021.651925	34368178	China and Switzerland	2009-2017	Observational, Retrospective	No	Hospital	≥ 45 years	Patients admitted to hospital	ICD-9 and ICD-10	Alcohol misuse, asthma, atrial fibrillation, chronic heart failure, chronic kidney disease, chronic pain, chronic pulmonary disease, chronic viral hepatitis B, cirrhosis, dementia, depression, diabetes, epilepsy, hypertension, hypothyroidism, inflammatory bowel disease, irritable bowel syndrome, lymphoma, metastatic cancer, multiple sclerosis, myocardial infarction, non-metastatic cancer (breast,…	No	No	No	No	No	To describe and compare the patterns of co-occurring chronic conditions among discharged multimorbid inpatients in Hong Kong and Zurich using a hierarchical agglomerative clustering analytic approach	20000 (10000 from each site)	Nine clusters were derived for each site. There were no striking similarities or dissimilarities of the identified clustering patterns beyond established disease relationships between the two sites, with the co-occurrence of known comorbidities being most frequently observed	There was one stroke-oriented cluster (3.9% in HK; 6.5% in ZH) and one chronic kidney disease-oriented cluster (13.1% in HK; 11.5% ZH) in each site. Examples of site-specific multimorbidity patterns, on the other hand, included a myocardial infarction-oriented cluster in ZH (2.3%) and several clusters in HK with high prevalence of heart failure (>65%) and chronic pain (>20%	This is the first study using hierarchical agglomerative clustering analysis to profile multimorbid inpatients from two different populations to identify universalities and differences of multimorbidity patterns. Our findings may inform the coordination of integrated/collaborative healthcare services.	First, while the Hong Kong data are highly representative of the inpatients of the public sector, we do not have access to patient records in the private sector which may specialize in certain different conditions from those found prevalent in our sample. Also, University Hospital Zurich was our only source of Zurich data. Second, the validity and comprehensiveness of diagnostic codes may differ …	Yes	Hierarchical agglomerative clustering analysis	To profile multimorbid inpatients from two different populations to identify universalities and differences of multimorbidity patterns.	structured data from clinical records of discharged patients aged ≥ 45 from all public hospitals in Hong Kong (representing >90% of all inpatient services) during January 2010-December 2013 and from the University Hospital Zurich (general acute hospital, teaching hospital for University of Zurich) during August 2009-August 2017.	Unsupervised	To derive and compare multimorbidity profiles	Nine clusters were derived for each site. Both similarities and dissimilarities of multimorbidity patterns were observed.	No	the codes were based on only one admission instead of a longitudinal assessment.	2	0	0	0	0	0	0	0	0
Li R et al, 2023	10.1016/j.ymeth.2023.06.005	37302520	China	Unclear	Observational, Retrospective	No	Hospital	Unclear	General population	Unclear	Cirrhosis of liver. Congestive heart failure. Pancytopenia. Hepatic coma. Acute respiratory failure. Iron deficiency anemia. Pneumonia. Acute renal failure	Yes	Unclear	No	No	No	To propose a a medication recommendation model (PIMNet) which can obtain a more accurate and smaller DDI medication combination	6350	The PIMNet proposed in this paper greatly reduces the DDI (0.0481) of the recommended medication combination, while outperforming the state-of-the-art methods on the two metrics of Jaccard (0.5382) and F1-score (0.6883)	The ablation experiments on the above problems are all lower than PIMNet, which proves the effectiveness of PIMNet and related modules, which also proves that PIMNet can effectively reduce DDI and provide safer medication recommendations.	In this paper, we propose a medication recommendation model, PIMNet, which can better capture the evolution of a patient’s condition by using the patient’s historical visit information, thereby giving a more accurate and smaller DDI medication combination. We verified the per- formance of the model on the public dataset MIMIC-III. The results show that PIMNet can greatly reduce the DDI rate of th…	Unclear. COGNet (0.7739) and MICRON (0.7687) outperforms PIMNet (0.7655) on the metric of PRAUC	Yes	PIMNet, a medication recommendation model.	To better capture the evolution of a patient’s condition by using the patient’s historical visit information, thereby giving a more accurate and smaller DDI medication combination.	Structured, from Electronic History Record (EHS) based on the public dataset MIMIC-III, which contains nearly 60,000 ICU admission records.	Supervised	To reduce the DDI rate of the recommended combination.	The results show that PIMNet can greatly reduce the DDI rate of the recommended combination under the condition of providing accurate medication recommendation combinations.			2	0	0	0	0	0	0	0	0
Linden T et al, 2021	10.3389/frai.2021.610197	34095818	USA	2011-2015	Observational, Retrospective	No	General	18-65 years	Patients with epilepsy	ICD-9-CM and PheWAS codes	Epilepsy. Anxiety. Bipolar. Schizophrenia. Diabetes. Migraine. Overweight. Obesity. Stroke. Ischemic Attack	Yes	National Drug Code	Yes	No	No	To develop a machine learning approach for predicting risks of future comorbidities for individual epilepsy patients	19510 (original data cohort) and 112755(external validation cohort)	DeepLORI outperformed several competing methods in predicting six common comorbidities of epilepsy patients and it allows for reliable predictions of comorbidity risks up to six years in advance	With the help of SHAP and our data augmentation approach, it is possible to make DeepLORI-based predictions explainable, even on the level of individual patients.	Further applications of our work could lie in addressing the high subject-to-subject variability in epilepsy: Based on the comorbidity risk profile learned by DeepLORI, one might be able to identify subgroups of patients with more homogenous disease progression, potentially opening up opportunities for developing more personalized therapies in the future	First of all, coding of diagnoses into ICD codes is not unique and mostly done for maximizing economic reasons, rather than for providing a precise medical description. Different ICD codes can be used for similar diagnoses, and the relationship among different medical conditions is consequently not always uniquely resolvable from their distances in the ICD ontology. Second, it should be noted tha…	Yes	DeepLORI: dedicated multimodal neural network architecture (Deep personalized LOngitudinal convolutional RIsk model—DeepLORI)	To predict the time-dependent risk of six common comorbidities of epilepsy patients	Structured from inpatient and outpatient administrative health claims data of around 19,500 U.S. epilepsy patients	Supervised	Predictions to be interpreted on the level of individual patients.	We demonstrate superior performance of DeepLORI in a comparison with several existing methods. Moreover, we show that DeepLORI-based predictions can be interpreted on the level of individual patients. Using a game theoretic approach, we identify relevant features in DeepLORI models and demonstrate that model predictions are explainable in light of existing knowledge about the disease. Finally, we…			2	0	0	0	0	0	0	0	0
Lip GYH et al, 2022	10.1111/eci.13760	35152401	USA	2018-2021	Observational, Prospective	12 months	Hospital	18-90 years	General population	ICD-10	COVID- 19. Myocardial Infarction (MI). Congestive heart failure. Hypertension. Diabetes mellitus. Stroke. Atrial fibrillation. Peripheral artery disease. Valvular disease. Coronary artery disease. Chronic sleep apnoea. Chronic kidney disease. Chronic pulmonary obstructive disease/ bronchiectasis. Major bleeding. Cognitive impairment. Liver disease. Anaemia. Depression. Lipid disorders. Spondylosi…	No	No	No	No	No	To examine the incidence of MI in a very large population health cohort with COVID‐19 in reference to a non‐COVID‐19 cohort using an approach which integrates the dynamicity of prior comorbid history.	4289481	COVID- 19 status (OR 1.86 95%CI 1.79– 1.93) contributed an independent large size risk effect for incident MI. The incidence of MI in the new COVID- 19 cases was 3.7% compared to 0.8% in the non- COVID- 19 cases	Furthermore, a main effect model (C- index value 0.932; 95%CI 0.930– 0.934) had medium to large effect sizes with incident MI outcomes in a COVID- 19 cohort for the classic multimorbid conditions in medical history profile which includes prior coronary artery disease (OR 4.61 95%CI 4.49– 4.73); hypertension (OR 3.55 95%CI 3.55– 3.83); congestive heart failure (2.31 95%CI 2.24– 2.37); valvular dis…	The very large investigation conducted herein confirmed the importance of cardiometabolic and noncardiometabolic multimorbidity in increasing vulnerabilities to a higher risk of COVID- 19 infections. Furthermore, the presence of COVID- 19 infections increased incident MI complications both in terms of independent effects and interactions with the multimorbid profile and age.	Our study is limited by its observational design due to the possibility of residual confounding. Also, there may be a potential bias emerging due to healthcare services concen- trating on the treatment of COVID- 19 cases and possibly leading to the cancellation of routine services, such as office visits for established chronic conditions	Unclear	We used an integrated statistical-machine learning approach. This was formulated using two approaches, i.e. (a) main effect modelling for better understanding of the independent effects of COVID-19 infections as well as the comorbid profile and (b) a machine learning (ML) approach, accounting for the complex dynamic relationships among comorbidity and other variables.	To better understand the effects induced by COVID-19 infections within the context of prior comorbid history.	Structured from a very large prospective US population in the medical database (i.e. 12 months for the prospective cohort investigation and 24 months of prior medical history for nonincidence MI/COVID- 19 conditions).	Unsupervised	To predict the risk of COVID infections and complications in multimorbid profile patients	Multimorbidity, defined as a composite of cardiometabolic/noncardiometabolic comorbid profile, significantly contributed to the onset of confirmed COVID-19 cases. Furthermore, a main effect model (C- index value 0.932; 95%CI 0.930–0.934) had medium to large effect sizes with incident MI outcomes in a COVID-19 cohort for the classic multimorbid conditions in medical history profile which includes …		Our study is limited by its observational design due to the possibility of residual confounding. Also, there may be a potential bias emerging due to healthcare services concentrating on the treatment of COVID- 19 cases and possibly leading to the cancellation of routine services, such as office visits for established chronic conditions	2	0	0	0	0	0	0	0	0
Lu H et al, 2022	10.1007/s10489-021-02963-6		Australia	1995-2018	Observational, Retrospective	No	General	Unclear	Chronic patients	ICD-9-AM and ICD-10-AM	Congestive heart failure. Cardiac arrhythmias. Valvular disease. Pulmonary circulation disorders. Peripheral vascular disorders. Hypertension (uncomplicated). Hypertension (complicated). Paralysis, Other neurological disorders. Chronic pulmonary disease. Diabetes (uncomplicated). Diabetes (complicated). Hypothyroidism. Renal failure. Liver disease. Peptic ulcer disease excluding bleeding. AIDS/HI…	No	No	No	No	No	To predict the risk of diseases and their comorbidities using administrative data and network approaches.	19828	GCMC model with network features outperformed other models on the disease prediction task		This study showed the potential application of the recommender system approaches to the health sector utilising administrative claim data, which could significantly contribute to healthcare services and stakeholders. Keywords	Firstly, this study used healthcare data from the real world. The quality of disease coding is out of our control, and it might vary between doctor to doctor and different periods. Secondly, our research dataset contains only hospital admission and discharge summary. In addition, since there is almost no medical knowledge about rare and emerging diseases, it is not easy to integrate any prior kno…	Unclear	A disease network predictive models and six feature-based recommender system model.	To predict diseases and latent comorbidity by discovering the missing link between patients and diseases	Structured from an Australian health insurance organisation called CBHS	Supervised	To achieve outstanding predictino results on the severity level or ranking between patients and diseases.	The experiment results indicate that our proposed frameworks with network features outperform the models without network features and can be effectively used for disease risk prediction purposes. The case study demonstrates that our model intuitively modelled latent comorbidities, whichis significantly contributed to healthcare services. The Top- N recommendations provide a guideline for physicia…		Inherent to real-world data: such as missing data and that our research dataset contains only hospital admission and discharge summary. It does not have any information from a general physician and information from other insurance companies for patients having more than one insurance with multiple providers over time.	2	0	0	0	0	0	0	0	0
Ma H et al, 2022	10.1155/2022/2199317	35601156	China	2015-2020	Observational, Retrospective	No	Hospital	Mean age 56 years	Patients admitted to hospital	ICD-10	Chronic kidney disease. Type 2 diabetes mellitus. Parkinson’s disease. Transient cerebral ischaemic attacks. Hemiplegia. Cervical disc disorders. Spondylosis. Unspecified diabetes mellitus. Pneumonia. Subclinical iodine-deficiency hypothyroidism. Essential (primary) hypertension. Cerebral infarction. Congenital malformations of the gallbladder, bile ducts, and liver. Cholelithiasis. Oesophagitis.…	No	No	No	No	No	To explore the network association pattern between disorders that occurred in the same individual by using the association rule mining technique.	144207	110 disease combinations (support ≥ 0:001, confidence ≥ 60%, lift > 1) with strong association strength were obtained eventually, accounting for a significant part of the results association rules about the circulatory system and metabolic diseases	The highest association was the rule “chronic kidney disease (N18) and type 2 diabetes mellitus (E11) -> essential (primary) hypertension (I10)” with confidence of 83.61% that meant the ratio of the cooccurrence rate of chronic kidney disease, type 2 diabetes mellitus, and hypertension over the prevalence of chronic kidney disease combined with type 2 diabetes mellitus. The highest confidence deg…	This research elucidated the network associations between disorders from different body systems in the same individual and demonstrated the usefulness of the Apriori algorithm in comorbidity or multimorbidity studies. The mined combinations will be helpful in improving prevention strategies, early identification of high-risk populations, and reducing mortality.	First, it is believed that connections between many diseases can be maintained for decades. Second, the occurrence of diseases can be influenced by many psychosocial factors. However, we did not measure these factors, and they were not incorporated into the model in this analysis because the dataset anonymized participants to avoid possible misuse. Last but not least, we could not reach conclusio…	Yes	We designed a data mining model aiming at discovering frequent rules of associations between diseases that cooccurred in the same individuals by using the Apriori algorithm and the massive electronic medical record (EMR) database of the affiliated hospital of Xuzhou Medical University.	To explore the network association pattern between disorders that occurred in the same individual by using the association rule mining technique.	Structured, from database of the affiliated hospital of Xuzhou Medical University.	Unsupervised	To make a relatively comprehensive understanding of the network associations between different diseases from nearly all body systems by data mining technique using real-life data received from a large-scale diagnosis information database. And to generate predictive relationship patterns.	This research elucidated the network associations between disorders from different body systems in the same individual and demonstrated the usefulness of the Apriori algorithm in comorbidity or multimorbidity studies. The mined combinations will be helpful in improving prevention strategies, early identification of high-risk populations, and reducing mortality		Our research has several limitations. First, it is believed that connections between many diseases can be maintained for decades. Limited by objective circumstances, such as data quality and database access authorization, only 6-years’ hospitalization and diagnosis information in a unique hospital was calculated instead of the whole lifetime samples, which might lead to the omission of some long-…	2	0	0	0	0	0	0	0	0
Mahajan A et al, 2021	10.2196/32900	34842542	USA	2016-2019	Observational, Retrospective	2 years	General	Mean age 41 years	General population	ICD-10	Heart, lung, neuro, kidney, and digestive disorders	Yes	General Product Identifier [GPI]	Yes	Yes	No	To develop a a physiologically diverse and generalizable set of multimorbidity risk scores using diagnosis, lab, prescription, procedure, and demographic data from electronic health records (EHRs)	992868	The THS outperformed the other commonly used multimorbidity scoring systems, specifically the Charlson Comorbidity Index (CCI) and the Elixhauser Comorbidity Index (ECI) overall (AUROCs: THS=0.823, CCI=0.735, ECI=0.649) as well as for every age, sex, and income bracket	Performance improvements were most pronounced for middle-aged and lower-income subgroups. Ablation tests using only diagnosis, prescription, social determinants of health, and lab feature groups, while retaining procedure-related features, showed that the combination of feature groups has the best predictive performance, though only marginally better than the diagnosis-only model on at-risk group…	Massive retrospective EHR data sets have made it possible to use machine learning to build practical multimorbidity risk scores that are highly predictive, personalizable, intuitive to explain, and generalizable across diverse patient populations.	Data-related limitations of this study include unmeasured variables and incomplete observations. Regarding the former, in this study, we did not include lifestyle behavioral data, such as nutrition, smoking, and physical activity. On a similar note, although we were able to use aggregate statistics for race and economic status based on zip-code-derived census data, we were unable to track them at…	Yes	ML model: six integrated models on large-scale EHR data were trained, with the forecasted probability of a risk endpoint, organ-specific IP hospital visits, over a 2-year window as the target.	To build practical multimorbidity risk scores that are highly predictive, personalizable, intuitive to explain, and generalizable across diverse patient populations.	Structured: this retrospective cohort study used lab measurements and an administrative claims database of 52 million patients provided by a US health care insurance company.	Supervised	To combine practical clinical knowledge with modern ML on large-scale data to produce (THP: total health profile - a set of ML-derived measures of an individual's comprehensive clinical risk) multimorbidity scores to aid in decision making across generalizable patient population	Each model learned to generate predictions by focusing on appropriate clinically relevant patient features, such as heart-related hospitalizations and chronic hypertension diagnosis for the heart model.	All missing values were mean-imputed, and all input features for each model were mean-normalized using the training data.	not include lifestyle behavioral data. individual SDoH data could increase the precision and accuracy of THP multimorbidity scores	2	0	0	0	0	0	0	0	0
Nielsen AB et al, 2019	10.1016/S2589-7500(19)30024-X	33323232	Denmark	2004-2016	Observational, Retrospective	No	Hospital	≥ 18 years	Patients admitted to ICU	ICD-10	Acute renal failure. AIDS. Cardiac failure. Immunocompromised. Liver failure. Malignant haematology. Metastatic cancer. Renal failure. Respiratory failure. Sepsis.	No	No	Yes	No	No	To investigate whether inclusion of long-term disease history before ICU admission improves mortality predictions.	10368 (training and test cohort) and 1528 (external validation cohort)	Aggregation of previous disease history and acute physiology measures in a neural network yielded the most precise predictions of in-hospital mortality (Matthews correlation coefficient 0⋅391 compared with 0⋅347 with SAPS II and 0⋅300 with APACHE II), 30-day mortality (Matthews correlation coefficient 0⋅368 compared with 0⋅349 with SAPS II and 0⋅287with APACHE II) and 90-day mortality (Matthews c…	Diagnoses up to 10 years before ICU admission affected current mortality prediction. Our neural-network approach performed better than the Multimorbidity Index in the independent test set for all performance measures (Matthews correlation coefficient 0⋅265 vs 0⋅065; AUROC 0⋅713 vs 0·554; positive predictive value 0⋅388 vs 0⋅257; appendix)	Longitudinal disease-spectrum-wide data available before ICU admission are useful for mortality prediction. Disease history can be used to differentiate mortality risk between patients with similar vital signs with more precision than SAPS II and APACHE II scores. Machine learning models can be deconvoluted to generate novel understandings of how ICU patient features from long-term and short-term…	A general limitation of our study was that the reliability of the predictive value of the aggregated history models deteriorates over time. Thus, the physiology measures included in the model should be updated dynamically, and prognosis reassessed on a day-by-day basis.	Yes	Neural network approach	To study the interaction of health-related events from different timescales	Structured, Registry data for long-term disease histories for more than 230 000 Danish ICU patients	Supervised	To achieve more realistic interpretations of the risk of death with neural network models than by studying the additive effects of disease history and ICU measures.	Predicted ICU prognosis more accurately than the best-performing multimorbidity score reported so far, the Multimorbidity Index	Missing values were imputed with the median and mode from the feature distributions of continuous and binary features, respectively. We tried other methods, including multiple imputation, but use of the median and mode was simpler and was sufficient for this work in which the amount of missing data was very low.	The reliability of the predictive value of the aggregated history models deteriorates over time.	2	0	0	0	0	0	0	0	0
Nikolaou V et al, 2021	10.1016/j.rmed.2021.106528	34260974	UK	2015-2018	Observational, Retrospective	No	Hospital	> 35 years	Patients with chronic obstructive pulmonary disease and cardiovascular comorbidity	Read codes	COPD. Emphysema. Diabetes. Hypertension. Coronary artery disease. Acute myocardial infarction. Congestive cardiac failure. Anxiety. Depression	Yes	Unclear	No	No	No	To predict which COPD patients will develop cardiovascular comorbidities in the future by characterising subtypes of the COPD cardiovascular phenotype.	6883	The Random Forest model performed the best in predicting cardiovascular comorbidities based on patients’ demographics, COPD severity, and COPD treatments.	We achieved a high level of agreement (92%) between the predicted cluster assignments and those derived by k-means clustering.	This study identified three subtypes of the COPD cardiovascular phenotype that may generalize to other populations. Among the four models tested, the random forest classifier was the most accurate at predicting cardiovascular comorbidities in COPD patients with the cardiovascular phenotype.	First, cluster analysis is a data-driven machine learning method; for this reason, the clusters (i.e., the phenotypes) derived bring no substansive meaning. They are formed by identifying groups of patients with similar characteristics (i.e., phenotype A, B or C); however the clinician still has to meaningfully interpret and label those clusters.. Second, we only considered patients with at least…	No	Random Forest (RF), Decision Tree, XGBoost, Multinomial logistic regression	To predict cardiovascular comorbidities in COPD patients with the cardiovascular phenotype. To assist clinicians to differentially treat these groups of patients, thus minimizing costs and adverse events of less-effective treatments. This categorization will also help future research toward the development of personalized therapies based on the patients’ phenotype characteristics.	Structured from retrospective data set (2015–2018) of patients with COPD in the UK from the Royal College of General Practitioners (RCGP) Research and Surveillance Centre (RSC) database	Supervised	To predict cardiovascular comorbidities in patients with a COPD diagnosis	Three subtypes of the COPD cardiovascular phenotype were identified prior to diagnosis. These phenotypes were reproduced after diagnosis with 92% accuracy. The random forest model was highly accurate for predicting hypertension while ruling out less prevalent comorbidities.	Imputed missing values for body mass index and COPD severity with Multivariate Imputation by Chained Equations (MICE)		2	0	0	0	0	0	0	0	0
Oh SH et al, 2021	10.3390/s22010131	35009673	South Korea	Unclear	Observational, Retrospective	No	General	Mean age 57.8 years (males) and 60.5 years (females)	General population	ICD-10	Diabetes, cerebrovascular disease and ischemic heart disease	No	No	No	No	No	To define similarity in patients with multiple diseases using a convolution neural network-bases model that jointly combines feature learning and similarity learning	Unclear	Our proposed joint learning improved measuring patient similarity with multiple diseases	Our proposed joint learning model performed better in accuracy, precision, recall, and F1 score, about 20%, than applying feature learning and similarity-based learning. The proposed joint learning algorithm has the highest scores among all algorithms	Patient similarity measurement research is a fundamental study for application in various medical fields. Appropriate similarity measurements are required for application to other healthcare areas.	The limitation of our research is the population of the cohort database because we only dealt with one kind of medical database	Yes	CNN-based model	To define similarity in patients with multiple diseases. The proposed model consists of two parts. The former is feature learning, which classifies the input data as having any disease and gives them an identity presentation. The latter part is similarity learning, which measures similarity between patients.	Structured from EHR longitudinal data	Supervised	We propose a model to measure multiple disease similarities by jointly combining feature learning and basic similarity learning	This research verified that our proposed joint learning model improves the similarity measurement performance of multiple diseases by over-performing among other existing similarity measurement algorithms. Therefore, we validated that the proposed model is suitable for measuring the patient similarity of multiple diseases		small dataset: only dealt with one kind of medical database	2	0	0	0	0	0	0	0	0
Prior TS et al, 2021	10.1016/j.rmed.2021.106490	34130097	Denmark	2016-2018	Observational, Prospective	36 months	Hospital	> 18 years	Patients with idiopathic pulmonary fibrosis	Unclear	Idiopathic pulmonary fibrosis (IPF). Arterial hypertension. Gastro-esophageal reflux disease. Hypercholesterolemia. Emphysema. Obstructive sleep apnea. Ischemic heart disease. Vitamin D deficiency. Pain disorders. Depression. Diabetes mellitus. Obesity. Chronic kidney disease. Urinary incontinence. Anxiety. Osteoporosis. Airway obstruction. Other gastrointestinal disease. Heart valve disease. Ben…	Yes	Unclear	Yes	No	Yes	To prospectively and comprehensively assess comorbidities and to identify and characterize potential phenotypes based on comorbidity clusters in a prospective, multicentre, real- world cohort of patients with IPF	150	Four distinct comorbidity clusters were identified. The clusters had different comorbidity profiles, patient characteristics, symptom burden and disease severity	Patients with fewer comorbidities had better exercise capacity and less dyspnea at baseline, but a trend towards faster deterioration was observed. Mortality analyses showed no significant differences between clusters. Cluster 1 included more never-smokers, fewer patients on long-term oxygen therapy and with a lower BMI. These patients also had less advanced IPF with higher DLCO, higher exercise …	Multimorbidity is prevalent in patients with IPF. Four specific clusters of comorbidities may represent phenotypes in IPF. A trend towards faster decline in exercise capacity and dyspnea was observed in patients with fewer comorbidities. Increased knowledge of comorbidities facilitates prevention and treatment of comorbidities in patients with IPF	A limitation to our study is that some of the comorbidities were patient-reported. This may also result in an underestimation of comorbidities as patients do not always report chronic diseases without symptoms. Another limitation is the limited number of patients in individual clusters. Larger patient cohorts might be able to show survival differences.It has yet to be confirmed that a comprehensi…	Yes	Self-organizing maps	To cluster comorbidities and examine characteristics, disease course and mortality of the clusters.	Structured from prospective data (150 patients)	Unsupervised	To prospectively assess a wide range of comorbidities, including a number of pre-specified conditions of special interest, using extensive investigations and measurements in a real-world cohort of patients with IPF.	Four comorbidity clusters were identified. Each cluster had distinct comorbidity profiles, patient characteristics, symptom burden and disease severity. Patients with fewer comorbidities had better exercise capacity and less dyspnea at baseline, but a trend towards faster deterioration was observed. Mortality analyses showed no significant ifferences between clusters.		the limited number of patients in individual clusters.	2	0	0	0	0	0	0	0	0
Sae-Ang, A et al, 2022	10.3390/ijerph20010309	36612631	Thailand	2015-2021	Observational, Retrospective	No	Primary Care	> 65 years	Patients with diabetes, hypertension or cardiovascular disease	ICD-10	Essential hypertensión, hyperlipidaemia, diabetes without complications, mixed hyperlipidaemia, diabetes with unspecified complications, diabetes with renal complications, diabetes with multiple complications, pure hypercholesterolemia, diabetes with ophthalmic complications, diabetes with other specified complications, diabetes with neurological complications, diabetes wity peripheral circulator…	Yes	Unclear	No	No	No	To explore approaches for drug recommendations in patients with diabetes, hypertension and cardiovascular disease using classification-based and collaborative filtering-based algorithms on a real-world institutional dataset	3925	The hybrid model between the two yielded a recall at 5 of 76.61%, a precision at 5 of 46.20%, a macro-averaged area under the curve of 74.52%, and an average physician agreement of 47.50%.		Although collaborative filtering is widely used in recommendation systems, our results showed that it consistently underperformed traditional classification. Collaborative filtering was sensitive to class imbalances and favored the more popular classes. This study highlighted challenges that need to be addressed when developing recommendation systems in EHRs.	First, we did not consider domain knowledge, such as disease ontology or drug–drug interactions, in developing the models. Second, apart from the diagnosis codes, we did not consider any other context around the visit, such as physical examination, laboratory tests, and patient notes. Third, with collaborative filtering, it is notoriously difficult to incorporate side features for items. Finally,…	Yes	Nearest neighbors, Logistic Regression (LR), Random Forest (RF), Multilayer Perceptrons	To generate a list of recommended drugs based on patient characteristics, while leveraging patient similarities.	Structured, from retrospective cross-sectional data taken from the Hospital Information System of Songklanagarind Hospital, Thailand.	Supervised	To generate a list of recommended drugs based on patient characteristics, while leveraging patient similarities on elderly patients with diabetes, hypertension, and cardiovascular disease because they share common risk factors and are one of the largest groups of people who frequently visit hospitals.	We observed that collaborative filtering was sensitive to severe class imbalances and tended to favor more popular labels. Performance improvements could be observed by incorporating more comprehensive patient profiles into the learning process. Drug recommenders could be an important tool for healthcare professionals as they can streamline clinical workflow. There are practical and implementatio…		First, we did not consider domain knowledge, such as disease ontology or drug–drug interactions, in developing the models. We relied solely on the model to discover complex patterns in the data. Integrating these medical concepts could improve drug recommendation and physician acceptance. Second, apart from the diagnosis codes, we did not consider any other context around the visit, such as physi…	2	0	0	0	0	0	0	0	0
Shi X et al, 2021	10.1093/gerona/glaa278	33159204	Belgium	1991-2015	Observational, Retrospective	No	Primary Care	> 40 years	Patients with multimorbidity	ICPC-2	Suicide/suicide attempt. Depressive disorder. Retinopathy. Diabetes non-insulin dependent. Hypertension uncomplicated. Anxiety disorder/anxiety state. Acquired deformity of spine. Back syndrome w/o radiating pain. Somatization disorder. Irritable bowel syndrome. Rheumatoid/seropositive arthritis. Osteoarthrosis. Dermatitis contact/allergic. Dermatitis/atopic eczema. Diabetes insulin-dependent. Ch…	No	No	No	No	No	To explore the evolution of multimorbidity taking the sequence of diseases into consideration.	65939	Patterns in several disease groups were apparent based on the results of both Markov chain and WARM, such as musculoskeletal diseases and psychological diseases	Conditions with high prevalence, such as hypertension and depressive disorder, were likely to occur after the diagnosis of most conditions. Psychological diseases were frequently followed by irritable bowel syndrome.	Our study used Markov chains and WARM for the first time to provide a comprehensive view of the relations among 103 chronic conditions, taking sequential chronology into consideration. Some strong associations among specific conditions were detected and the results were consistent with current knowledge in literature, meaning the approaches were valid to be used on larger data sets, such as Natio…	One limitation of the Markov chain analysis is that our results were derived under the first-order Markov assumption, meaning that the future state only depends on the current state, instead of on the sequence of history events. Another limitation of the study is the lack of a time concept in the analysis. Finally, the results of the Markov chain and WARM could suggest strong associations, but ca…	Yes	Markov chains and WARM, Weighted Association Rule Mining	To provide a comprehensive view of the relations among 103 chronic conditions, taking sequential chronology into consideration	Structured, from the Electronic Health Records of general practitioners to study patients older than 40 years with multiple diagnoses between 1991 and 2015 (N = 65 939)	Unsupervised	The two methods are complementary and can be used in large data-sets. WARM tool to be a consistent tool for subgroup analysis and to discover group-specific findings, which can be used for subject matter experts to further examine clinical.relevance.	Patterns in several disease groups were apparent based on the results of both Markov chain and WARM.		1) One limitation of the Markov chain analysis is that our results were derived under the first-order Markov assumption, meaning that the future state only depends on the current state, instead of on the sequence of history events. 2) The lack of a time concept in the analysis. Although the sequence of occurrence is considered it is not possible to determine the exact interval .	2	0	0	0	0	0	0	0	0
Siebenhuener K et al, 2017	10.1371/journal.pone.0168987	28046033	Switzerland	2011	Observational, Retrospective	No	Hospital	≥ 18 years	Patients with multimorbidity	ICPC-2	Chronic back pain. Osteoarthrosis (joint disorders). Cancer. Rheumatoid/seropositive arthritis. Musculoskeletal diseases, other. Cholecystitis/cholelithiasis. Osteoporosis. Chronic enteritis/ulcerative colitis. Gout. Neurological diseases. Hypertension. Chronic kidney disease. Ischemic heart diseases. Diabetes. Peripheral neuritis/neuropathy. Atrial fibrillation/flutter. Arteriosclerosis. Depress…	Yes	ATC	No	No	No	To assess chronic pain therapy with regard to the interaction potential in a sample of inpatients with multiple chronic conditions.	1039	We identified 3,186 potential drug-drug interactions, 17% of total potential DDIs were identified as DDIs with analgesic prescriptions by galdat/hospINDEX1		Analgesic drugs-related DDIs, in particular opioids, in multimorbid patients are often complex and difficult to assess by using DDI knowledge bases alone. Drug-multimorbidity interactions are not sufficiently investigated and understood. Today, the scientific literature is scarce for chronic pain in combination with multiple coexisting medical conditions and medication regimens. Our work may prov…	First, we examined a highly specific study population at a tertiary hospital. Our results are based on a retrospective medical chart review; with potential underreporting. Second, owing to the retrospective study design, chronic pain diagnoses had to be taken from medical health records without accompanying self-reports from patients. Third, we used the galdat/hospIN- DEX1knowledge base with coun…	Yes	Swiss drug-drug interaction knowledge base galdat/hospINDEX1 (distributed by e-mediat AG, Berne, Switzerland; derived from ABDATA Pharma-Daten, Eschborn, Germany),	To assess potential DDIs and drug-disease interactions in multimorbidity, with a multimorbidity score to estimate the severity of potential interactions for clinical decision making.	Structured from retrospective data set of all multimorbid inpatients admitted to the Department of Internal Medicine in 2011 (n = 1,139 hospitalizations).	Unsupervised	To assess potential interactions between opioids, coanalgesics and other drug classes	This study provides a general overview of the most common chronic pain diagnoses and combinations of chronic diseases (triplets) and the prescribed medications, respectively, in the multimorbid population under study.		we used the galdat/hospIN-DEX1 knowledge base with country-specific information to identify potential DDIs.	2	0	0	0	0	0	0	0	0
Stafford G et al, 2021	10.3390/ijerph18179216	34501805	Spain	2012-2016	Observational, Retrospective	No	Primary Care	65-99 years	General population	ICD-10	All diseases	Yes	ATC	No	Yes	No	To identify combined multimorbidity and polypharmacy patterns for the elderly population in Catalonia	916619	This study ultimately identified distinct patterns with singular characteristics, with some more profound in women than in men.	We were able to identify overrepresented diseases that do not have any prescribed drug in primary healthcare, such as neoplastic disease, deafness and hearing loss, and bradycardias and conduction diseases.	This study utilized a mapping process combined with a soft clustering technique to determine combined patterns of multimorbidity and polypharmacy in the elderly population, identifying overrepresentation in six of the seven clusters with chronic disease and chronic disease-drug categories. These results could be applied to clinical practice guidelines in order to better attend to patient needs. T…	Individuals who met initial selection criteria but sought care outside of CHI governance were ineligible, possibly introducing selection bias for individuals who chose to seek care in a private healthcare facility. Drugs were recorded via invoices, and hospital drugs were not included, which could have influenced the calculation for polypharmacy. Concerning the clusters, the results obtained in t…	Yes	Mapping process combined with a soft clustering technique	To determine combined patterns of multimorbidity and polypharmacy in the elderly population, identifying overrepresentation in six of the seven clusters with chronic disease and chronic disease-drug categories	Structured from SIDIAP database	Unsupervised	To be the first study in conveying a combined approach to multimorbidity and polypharmacy by combining both topics into one inclusive variable to determine joint outcomes	In our study, we were able to identify overrepresented diseases that do not have any prescribed drug in primary healthcare, such as neoplastic disease, deafness and hearing loss, and bradycardias and conduction diseases. These data suggest that diseases and drugs should be considered in combination to more efficiently identify multimorbidity patterns. It was observed that the chronic disease-drug…		Individuals who met initial selection criteria but sought care outside of CHI governance were ineligible, possibly introducing selection bias for individuals who chose to seek care in a private healthcare facility. Concerning the clusters, the results obtained in this study are similar to those obtained in other studies without prior mapping; nevertheless, we consider that this methodology more p…	2	0	0	0	0	0	0	0	0
Strauss MJ et al, 2021	10.1098/rsif.2020.1040	34314651	Austria	1997-2015	Observational, Retrospective	12 years	Hospital	Unclear	Patients admitted to hospital	ICD-10	Type 2 diabetes mellitus. Unspecified diabetes mellitus. Overweight and obesity. Angina pectoris. Acute myocardial infarction. Chronic ischaemic heart disease. Disorders of purine and pyrimidine metabolism. Heart failure. Chronic kidney disease. Disorders of lipoprotein metabolism and other lipidaemias. Hypertensive heart disease. Other disorders of urinary system. Alzheimer´s disease. Dementia. …	No	No	No	No	No	To develop a method to automatically identify disease phenotypes through the use of diagnosis information in electronic health records.	478575	The use of increasingly complex (i.e. higher order) features indeed improves the average predictive performance of a multinomial naive Bayes model	Diagnosis features of obesity are part of different clusters on a comorbidity network, and that these assignments are associated with strong differences in metabolic health, amplifying epidemiological evidence. The prevalence of metabolic disorders was significantly higher in MUHO (metabolically unhealthy obesity) versus MHO (metabolically healthy obesity), but also that of mental disorders. The …	Based on a multinomial naive Bayes model, we demonstrate that health states of inpatients can be better characterized by the inclusion of higher-order features of multiple diseases. Diseases show a multitude of complex interaction effects among each other that generally impact a patient’s disease progression in a non-additive way. The method developed allows to identify distinct disease phenotype…	A study limitation is that only hospital diagnoses were available. Furthermore, cross-validated results are reported but cross-validation does not provide proper metrics for evaluation of prediction models. Because of the monotonicity assumption used and due to the discrepancies of disease onset and the timing of diagnosis which vary widely between diseases, it is not possible to make accurate ti…	Yes	Generalized disease network	To produce a comorbidity network where the nodes are sets of diagnoses (the diagnosis features) instead of single diagnoses	Structured, a pseudonymized administrative dataset containing all in- and outpatient stays in privately and publicly funded hospitals in Austria over a time period of 18 years was used, covering patients with exit dates in 1 January 1997–31 December 2014. The dataset consisted of 45 M recorded stays of 9 M patients.	Supervised	To identify meaningful diagnosis features, i.e. features maximizing the predictive power, capturing higher-order interactions between diagnoses. A diagnosis feature is understood as a set of one or more (co-occurring) diagnoses.	Based on a multinomial naive Bayes model, we demonstrate that health states of inpatients can be better characterized by the inclusion of higher-order features of multiple diseases.		in terms of data access: only hospital diagnoses were available. Other clinical information such as prescriptions or performed medical procedures were not available. We found that without applying monotonicity, the target data were too sparse for the naive Bayes classifier to successfully capture higher-order associations	2	0	0	0	0	0	0	0	0
Sun M et al, 2023	10.1016/j.artmed.2023.102613	37673560	China	Unclear	Observational, Retrospective	No	Hospital	Unclear	Patients admitted to ICU	ICD-9 and ICD-9-CM	No	Yes	ATC	No	No	No	To develop a Curriculum learning Enhanced Hierarchical multi-label classification for Medication Recommendation (CEHMR) to provide more trustworthy prior knowledge for modeling label dependency.	6350	Extensive experiments on the MIMIC-III database demonstrate that our framework achieves superior performance compared with state-of-the- art baselines. It achieves the best Jaccard score (47.61 ± 0.34), PR-AUC (71.17 ± 0.31), F1 score (63.25 ± 0.31), and the second-best DDI Rate (7.42 ± 0.12)		Predicting medications with longitudinal EHRs for patients (especially for multi-morbidity patients) in ICUs can provide a heuristic guideline for clinicians and improve the efficiency of clinical decision-making.	We remark that the HMC module implemented by RNN is specially designed for the label system with tree structure, which is conventional in medical fields. However, for label hierarchy in other HMC tasks, e.g., news text classification, labels are often organized by directed acyclic graphs (DAG). When applying CEHMR to this kind of data sets, some necessary modifications are required. In addition, …	Yes	Hierarchical multi-label classifier for medication recommendation: with a learnable gate fusion layer, to simultaneously capture the level-independent (local) and level-dependent (global) hierarchical information in the medication hierarchy.	Curriculum learning Enhanced Hierarchical multi-label classification for MR (CEHMR) to tackle the diversity that derives from the disease condition of different patients and the relations between diseases and medications.	Structured, from a publicly available MIMIC-III database	Supervised	CEHMR to achieve state-of-the-art performance	CEHMR Jaccard: 47.61 ± _xD835_0.34; PR AUC: 71.17 ± 0.31; F1: 63.25 ± 0.31_xDFCF_; DDI rate: 7.42 ± 0.12		Works well in medical fields where the label system has a tree structure, but in other HMC tasks some modifications are required. Other limitation is that only when appropriate hyperparameters (e.g., the training scheduler) are selected, can the optimal performance be obtained, which may lead to extensive manual labor.	2	0	0	0	0	0	0	0	0
Uddin S et al, 2022	10.1016/j.eswa.2022.117761		Australia	1995-2018	Observational, Retrospective	No	General	Unclear	Chronic patients	ICD	Cardiovascular diseases. Arthritis. Asthma. Back Pain. Cancer. COPD. Diabetes mellitus. Mental health condition. Alcohol abuse. Deficiency anemias. Blood loss anemia. Chronic kidney disease. Diabetes coagulopathy. Drug abuse. Fluid and electrolyte disorder. Gout. HIV/AIDS. Hypothyroidism. Liver disease. Other neurological disorders. Obesity. Osteoporosis. Paralysis. Peptic ulcer disease excluding…	No	No	No	No	No	To use available features extracted from the dataset to predict whether a patient could have zero, one or more than or equal to two major chronic diseases	29100	Machine learning methods based on the combination of network features and patient features are more accurate, which suggests that chronic disease patients have similar network properties. The predictive model based on XGBoost had the highest accuracy prediction (95.05%)	The attribute of the number of episodes from the patient trajectory had been found as the most important feature, followed by the patient network attribute of transitivity. Gboost outperformed the other machine learning models (Logistic regression, k-nearest neighbours, Naïve Bayes and Random Forest) and and deep learning models (Multilayer perceptrons and Convolutional neural networks)	The findings and insights of this study can help healthcare stakeholders and policymakers mitigate the negative impact of disease comorbidity and multimorbidity	Firstly, this study used real-world healthcare data. The coding accuracy of this dataset is the most significant restriction, given the diverse classification systems used by hospitals. One of the causes of variations in coding practice is the frequent policy changes. The accuracy of coding can be affected by a lack of funds and a clinical coder’s experience. Secondly, the majority of the machine…	Unclear	Seven machine learning algorithms: LR , NB , RF , XGBoost , MLP, CNN; five machine learning models considered in this study (Logistic regression, k-nearest neighbours, Naïve Bayes, Random Forest and Extreme Gradient Boosting) and two deep learning models (Multilayer perceptrons and Convolutional neural networks)	To predict major chronic disease comorbidity and multimorbidity: Machine learning models for predictive analysis of disease comorbidity and multimorbidity at the population level, not limited to any specific target group.	Structured from the Commonwealth Bank Health Society (CBHS) health fund, an Australian not-for-profit Private Health Insurance	Supervised	To achieve high accuracy to learn the relationship between the patients’ comorbidities and transfer the knowledge to extract valuable features for supervised classification	The results demonstrate that models with only the patient features have accuracy ranging from 62.19% to 75.39%, which is significantly lower than models containing both network and patient features.	Utilised a latent factor model to impute missing data	the majority of the machine learning algorithms have a ‘black box’ feature.	2	0	0	0	0	0	0	0	0
Verhoeff M et al, 2023	10.1186/s12913-023-09961-z	37689648	Netherlands	2017	Observational, Retrospective	N/A	Hospital	≥ 18 years	Oncologic patients with multimorbidity	DHD-CCS	Other non-epithelial cancer of skin, other skin disorders, other inflammatory condition of skin, malignant neoplasm without specification of site, other connective tissue disease, other ear and sense organ disorderr, melanomas of skin, cataract, osteoarthritis. Other circulatory disease, spondylosis; intervertebral disc disorders; other back problems, other gastrointestinal disorders, other non-t…	No	No	No	No	No	To identify clusters of medical specialties that are simultaneously involved in the hospital care for patients with multimorbidity, using machine learning and clinical data.	22133	We found six clusters of medical specialties and identified 22 subgroups	Most patients had a full or dominant membership to one of these clusters of medical specialties (11 subgroups), whereas fewer patients had a membership to two clusters. The prevalence of specific diagnosis groups, patient characteristics, and healthcare utilization differed between subgroups	Our study shows that clusters and subgroups of medical specialties simultaneously involved in hospital care for patients with multimorbidity can be identified with fuzzy c-means cluster analysis using clinical data. Clusters and subgroups differed regarding the involved medical specialties, diagnoses, patient characteristics, and healthcare utilization	One limitation of examining the clusters’ and subgroups’ characteristics is the generic description of several diagnosis groups, combined with the overrepresentation of ‘other’ diagnosis groups. Detailed information is missing, partly due to the classification systems used. The quality and details of the data also depend on how data were registered. Another limitation is that the data does not di…	No	Fuzzy c-means algorithm	Use soft clustering method instead of hard one because is more clinically meaningful, as patients (the observations) are able to be a member of more than one cluster of medical specialties.	Structured, from Electronic History Record (EHS)	Unsupervised	To group patients with multimorbidity according to the simultaneous involvement of medical specialties in their hospital care.	Clusters and subgroups differed regarding the involved medical specialties, diagnoses, patient characteristics, and healthcare utilization. In this study, six clusters of medical specialties were found and 22 subgroups identified. Most patients had a full or dominant membership to one of these clusters of medical specialties (11 subgroups), whereas fewer patients had a membership to two clusters.	One strength of this study is that the fuzzy c-means algorithm is less susceptible to outliers, the choice of distance measure, and the inclusion of irrelevant variables compared to hierarchical cluster analysis.	Detailed information is missing, partly due to the classification systems used and due to how data are registered. Another one is that data does not distinguish between the involvement of medical specialists in outpatient versus inpatient clinical care. Additionally, data was collected from a single hospital and did not provide information on (missing) collaboration among professionals across dif…	2	0	0	0	0	0	0	0	0
Violan C et al, 2019	10.1136/bmjopen-2019-029594	31471439	Spain	2012	Observational, Retrospective	No	Primary Care	≥ 65 years	General population	ICD-10	Hypertension. Dyslipidaemia. Osteoarthritis and other degenerative joint diseases. Obesity. Diabetes. Anaemia. Cataract and other lens diseases. Chronic kidney diseases. Prostate diseases. Osteoporosis. Depression and mood diseases. Solid neoplasms. Colitis and related diseases. Venous and lymphatic diseases. Other musculoskeletal and joint diseases. Dorsopathies. Neurotic, stress-related and som…	Yes	Unclear	No	Yes	No	To identify, with soft clustering methods, multimorbidity patterns in the electronic health records of a population ≥65 years, and to analyse such patterns in accordance with the different prevalence cut-off points applied	916619	Eight clusters were identified with a varying number of disease values: nervous and digestive; respiratory, circulatory and nervous; circulatory and digestive; mental, nervous and digestive, female dominant; mental, digestive and blood, female oldest-old dominant; nervous, musculoskeletal and circulatory, female dominant; genitourinary, mental and musculoskeletal, male dominant; and non-specified…	We observed that some diseases with O/E ratios ≥2 were consistently associated with each other as part of the same clusters regardless of the prevalence threshold that had been set. They can be considered core components of those clusters.	Multimorbidity patterns were obtained using fuzzy c-means cluster analysis. They are clinically meaningful clusters which support the development of strengths tailored approaches to multimorbidity management and further research	Some disadvantages of fuzzy c-means cluster analysis are that different solutions for each set of seed points can occur and there is no guarantee of optimal clustering. The dimensional reduction method performed in this work to reduce data complexity was PCAmix. Such methods can produce low percentages of variation on principal axes and make it difficult to choose the number of dimensions to reta…	Yes	Fuzzy c-means cluster analysis	To be linked simultaneously to multiple clusters and to be consistent with clinical experience	Structured from EHR	Unsupervised	To obtain clinically meaningful clusters which support the development of tailored approaches to multimorbidity management and further research	Multimorbidity was present in 93.1%. Eight clusters were identified with a varying number of disease values: nervous and digestive; respiratory, circulatory andnnervous; circulatory and digestive; mental, nervous and digestive, female dominant; mental, digestive and blood, female oldest-old dominant; nervous, musculoskeletal and circulatory, female dominant; genitourinary, mental and musculoskele…		1) the method is not efficient when a large number of potential cluster solutions are to be considered. 2) The dimensional reduction method performed in this work to reduce data complexity was PCAmix.	2	0	0	0	0	0	0	0	0
Wang T et al, 2022	10.1016/j.jbi.2022.104010	35151869	UK	2008-2018	Observational, Retrospective	No	Hospital	Mean age 39.5 years (at first diagnosis)	Patients with severe mental illness	ICD-10	Depressive episode. Acute and transient psychotic disorders. Essential (primary) hypertension. Unspecified nonorganic psychosis. Asthma. Mental disorder, not otherwise specified. Mental and behavioural disorders due to use of alcohol. Mental and behavioural disorders due to use of tobacco. Dental caries. Other disorders of urinary system. Non-insulin-dependent diabetes mellitus. Disorders of lipo…	No	No	No	No	No	To achieve a systematic investigation of the changes in diagnoses among patients with SMI over time from both disease-centric and patient-centric perspectives using temporal bipartite networks.	7728	We find that the resulting diagnosis networks show disassortative mixing by degree, suggesting that patients affected by a small number of diseases tend to suffer from prevalent diseases. Factors that determine the network structures include an individual’s age, gender and ethnicity.	Patients and diseases become more interconnected over the illness duration of SMI, which is largely driven by the process that patients with similar attributes tend to suffer from the same conditions. Both individuals’ demographics and their medical history are associated with their health outcomes in post-SMI periods, particularly on the number of new physical health conditions. The number of pr…	Our analytic approach provides a guide for future patient-centric research on multimorbidity trajectories and contributes to achieving precision medicine	First, due to the restrictions of data linkage policies, we only have access to HES data for patients who had used a service at SLaM and do not have data for patients without a mental health condition. As a result, there is a lack of control/reference groups in our study, which makes it hard to explore whether and how a diagnosis of SMI influences patients’ diagnoses on other diseases when compar…	Yes	Temporal bipartite network model	To represent patient-diagnosis data and characterize patients’ disease trajectories by measuring structural differences of these temporal networks.	Structured from large set of longitudinal diagnostic records for patients with SMI collected through a data linkage between electronic health records from a large UK mental health hospital and English national hospital administrative database.	Unsupervised	To jointly represent information on both patients and diseases, as well as their relationships, to provide a natural representation and preserve more information in patient-diagnosis data.	By representing patients’ diagnoses in admissions using temporal bipartite network models, we have characterized multimorbidity profiles of patients with SMI, measured changes of multimorbidity before and after their first SMI diagnoses, identified associations between these changes and patients’ characteristics, and quantified interactions between patients and diseases. Moreover, our analysis on…		We have focused on examining an overview of temporal multimorbidity profiles for the whole SMI (focusing on schizophrenia and bipolar disorder) cohort. Future research is needed to examine the differences between groups affected by different types of SMI.	2	0	0	0	0	0	0	0	0
Wesołowski S et al, 2022	10.1371/journal.pdig.0000004	35373216	USA	Unclear	Observational, Retrospective	No	Hospital	Unclear	Mother-child pairs	ICD-9 and ICD-10	Atrial fibrillation. Acute cerebrovascular disease (stroke). Cardiomyopathy. Congestive Heart Failure, Cardiogenic Shock. Ischemic Heart Disease. Viral Carditis. Heart Failure. Amyloidosis, Dilated cardiomyopathy. Hypoplastic left heart syndrome. Atrioventricular septal defect. Atrial septal defect. Bicuspid aortic valve. Coarctation of the aorta. Ventricular septal defect. Tricuspid Atresia. Lat…	Yes	RxNorm	No	Yes	No	To predict cardiovascular outcomes	1659372	PBC is well powered for discovery of cardiovascular comorbidities on demographically complex datasets, unlike stratification.	The strongest single variable for heart trans- plant risk is the use of the vasoactive medication milrinone, which increases risk 175±30 fold. A prior diagnosis of dilated cardiomyopathy (DCM), defined as genetic/idiopathic DCM, increases a child’s risk for heart transplant 102.2±33.6-fold, over the marginal probability of transplant. The Fontan surgery dominates the landscape of pediatric SND, i…	The resulting multimorbidity networks make possible wide-ranging explorations of the comorbid and demographic landscapes surrounding these cardiovascular outcomes, and can be distributed as web-based tools for further community-based outcomes research. The ability to transform enormous collections of EHRs into compact, portable tools devoid of Protected Health Information solves many of the legal…	Our exact approach allows us to model at most ~30 health conditions at a time.	Yes	Poisson Binomial based Comorbidity (PBC)	To search co-occurring medical diagnoses, procedures and medications using the term, comorbidity. And discover temporal relationships and quantify transition rates between various comorbidities. Focusing on three areas: heart transplant, sinoatrial node dysfunction, and congenital heart disease. network,	Structured, from EHR for over 130,000 births at the University of Utah Hospital system over the last 15 years.	Unsupervised	To predict outcomes and understand the relationships between multiple clinical variables and outcomes	To illustrate how multimorbidity networks provide explainable solutions for understanding the joint impacts of diagnoses, medications, and medical procedures on cardiovascular health outcomes.	Missing data are handled inherently by the Probabilistic Graphical Model structure learning process. That is, no patients were excluded due to missing data and no missing data was imputed. The resulting temporalized structures we call multimorbidity networks.	Our exact approach allows us to model at most ~30 health conditions at a time. In future work we would like to relax this limiting factor by allowing approximate solutions that enable us to scale up the complexity of the multimorbidity networks to thousands of health conditions. Another area for innovation regards incorporation of continuous variables, as current software packages do not allow us…	2	0	0	0	0	0	0	0	0
Yang F et al, 2022	10.1186/s12859-022-04975-6	36241976	China	Unclear	Observational, Retrospective	Unclear	Hospital	Unclear	Patients admitted to ICU	ICD-9	Subendocardial infarction, episode of care unspecified. Coronary atherosclerosis. Coronary artery disease. Congestive heart failure. Atrial fibrillation and flutter. Chronic airway obstruction. Benign neoplasm of cerebral meninges. Pure hypercholesterolemia. Acute chemical stroke W use of thrombotic agent W MCC. Other respiratory system operating room procedures with complications. Purmonary edem…	No	No	No	No	No	To develop a mortality risk prediction model for ICU patients based on deep learning (DeepMPM) which uses disease and treatmente information in EHRs	7491	With the disease and treatment information DeepMPM can achieve a good performance in terms of Area Under ROC Curve (0.8501 ± 0.076), recall (0.7987 ± 0.0538) and F1-score (0.7824 ± 0.0153) outperforming other methods. DeppMPM also autoperforms other methods in terms of precision (0.7700 ± 0.0306) with the exception of DeepCare (0.7858 ± 0.0264)	After statistical analysis of the MIMIC III data used in this study, we find that both CHF patients and Non-CHF patients have a high probability of accompanied by hypertension, heart fibrillation, coronary atherosclerosis, acute renal failure, diabetes and other diseases, so Non-CHF patients may also be the “potential candidates” of CHF	In this paper, we develop an accurate and clinically interpretable mortality risk prediction model using deep learning. The empirical results show that using disease and treat- ment information available in EHRs, DeepMPM can achieve more accurate predictions compared with previously reported results. We also show the benefits of using EHRs from patients with multiple diseases and different condit…	Unclear. DeepMPM achieves a lower precision (0.7700) than DeepCare (0.7858)	Yes	Recurrent Neural Networ (RNN), Multi-task learning, Long Short-Term Memory Neural Network (LSTM-NN), RETAIN, Deepcare, DeepMPM-w/o-β, DeepMPM	DeepMPM can achieve state-of-the-art performances in mortality risk prediction by leveraging disease and treatment information in EHRs.	Structured from from the MIMIC III (Medical Information Mart for Intensive Care) database.	Supervised	To achieve more accurate predictions on mortality risk, compared with previously reported resuts using disease and treatment information available in EHRs.	In DeepMPM, the encoder can provide a global view of the feature correlation in data, by mapping ICD-9 codes and DRGs codes into a high-dimensional space and generating two weight matrices. for mortality risk prediction, the variable-level attention mechanism accurately captures the main diseases of patients, while the visit-level attention mecha- nism pays more attention to visits with more seri…			2	0	0	0	0	0	0	0	0
Ye C et al, 2018	10.2196/jmir.9268	29382633	USA	2013-2015	Observational, Prospective	1 year	Primary Care and Hospital	Total population	General population	ICD-9-CM	Essential hypertension. Cardiovascular diseases. Disorders of lipid metabolism. Type 2 diabetes. COPD. Liver disorders. Idiopathic hypersomnia. Prehypertension. Chronic nephritis. Chronic kidney disease. Hypopotassemia. Hyposmolality or hyponatremia. Depression. Anxiety. Schizophrenia. Cancer. Anemia	Yes	National Drug Code	Yes	Yes	No	To develop and validate prospectively a risk prediction model of incident essential hypertension within the following year.	823627 (retrospective cohort) and 680810 (prospective cohort)	The 1-year incident hypertension risk model attained areas under the curve (AUCs) of 0.917 and 0.870 in the retrospective and prospective cohorts, respectively	Five risk categories were defined: very low (risk score<0.05), low (risk score 0.05-0.1), medium (risk score 0.1-0.2), high (risk score 0.2-0.4), and very high (risk score >0.4).	With statewide EHR datasets, our study prospectively validated an accurate 1-year risk prediction model for incident essential hypertension. Our real-time predictive analytic model has been deployed in the state of Maine, providing implications in interventions for hypertension and related diseases and hopefully enhancing hypertension care	First, missing data is inevitable in EHR records, and thus, data organization and extraction are critical. One limitation of the KNN approach is that, when most variables are missing for a certain patient, the KNN cannot be identified appropriately, and therefore, the imputation can be less accurate and cause bias. Second, by directly using EHR data, it is possible that some patients with hyperte…	Unclear	Machine learning tool XGBoost	To predict the 1-year incident hypertension risk accurately	Structured, Data from individual patient electronic health records (EHRs) were extracted from the Maine Health Information Exchange network	supervised	To predict the 1-year incident hypertension risk accurately	The 1-year incident hypertension risk model attained areas under the curve (AUCs) of 0.917 and 0.870 in the retrospective and prospective cohorts, respectively. Risk scores were calculated and stratified into five risk categories, with 4526 out of 381,544 patients (1.19%) in the lowest risk category (score 0-0.05) and 21,050 out of 41,329 patients (50.93%) in the highest risk category (score 0.4-…	Before feature selection, the k-nearest neighbors (KNN) approach was used to impute missing data. For a given patient with missing values, the KNN method identified the k-nearest patients based on Euclidean distance. Using these patients, missing values were then replaced using a majority vote for discrete variables and weighted means for continuous features. One advantage of using this method is…	The KNN approach was used in our data preprocessing for missing data imputation. One limitation of this approach is that, when most variables are missing for a certain patient, the KNN cannot be identified appropriately, and therefore, the imputation can be less accurate and cause bias .	2	0	0	0	0	0	0	0	0
Zhang Y et al, 2015		26760429	USA	2009-2013	Observational, Retrospective	No	Hospital	Unclear (69% ≥70 years)	Chronic kidney disease patients with multimorbidity	Unclear	Chronic kidney disease (CKD). Hyperparathyroidism. Anemia. Proteinuria. Hyperkalemia. Acidosis. Hyperphosphatemia. Glomerulonephritis. Urinary obstruction. Volume depletion. Rhabdomyolysis	Yes	Unclear	Yes	No	No	To develop clinical pathways of care delivery from electronic health record (EHR) data in the context of chronic kidney disease (CKD)	664	Our algorithm demonstrates fair accuracy (up to 44% and 75%, respectively) in learning the most probable clinical pathways and predicting future states associated with temporal patterns of biochemical measurements and patient subgroups.		Data-driven clinical pathway learning summarizes multidimensional and longitudinal information from EHRs into clusters of common sequences of patient visits that may assist in the efficient review of current practices and identifying potential innovations in the care delivery process.	Unclear. Small population	No	Machine learning algorithm	To predict future states associated with temporal patterns of biochemical measurements and patient subgroups.	Structured from EHR data from 2009 to 2013 of 664 CKD patients with multiple chronic conditions	Supervised	To learn the most probable, data-driven clinical pathways from the EHR data of patients with chronic kidney disease (CKD), and to predictthe most probable upcoming interventions at any stage, given recent history.	Using the EHR data of 664 patients who were initially in CKD stage 3 and hypertensive, we identified 7 patient subgroups—each distinguished primarily by the type of complications suffered by the patients. Our algorithm demonstrates fair accuracy (up to 44% and 75%, respectively) in learning the most probable clinical pathways and predicting future states associated with temporal patterns of bioch…	Imputation and approximate inference algorithms to accommodate missing data.		2	0	0	0	0	0	0	0	0
Zhao B et al, 2023	10.3389/fdata.2023.846202	37663273	USA	2001-2012	Observational, Retrospective	Unclear	Hospital	Mean age 61 years (IQR: 39-76)	Patients admitted to CCU	ICD-9	Poisoning by psychotropic agents. Accidental poisoning by tranquilizers. Foreign bodies in the pharynx and larynx. Disorders relating to short gestation and unspecified low birthweight. Secondary diabetes mellitus. Hormones and synthetic substitutes causing adverse events in therapeutic use. Antibiotics causing adverse events in therapeutic use. Single liveborn. Other multiple, mates all liveborn…	No	No	No	No	No	To identify the comorbidity network among CCU patients using a novel application of a machine learning method (graphical modeling method). The second objective was to compare the machine learning method with a traditional pairwise method in simulation.	46511	The strongest association in our network was between “poisoning by psychotropic agents” and “accidental poisoning by tranquilizers” (logOR 8.16), and the most connected diagnosis was “disorders of fluid, electrolyte, and acid– base balance” (63 associated diagnosis categories)	Our method outperformed traditional pairwise comorbidity network methods in simulation studies. Some strongest associations between diagnosis categories were also identified, for example, “diagnoses of mitral and aortic valve” and “other rheumatic heart disease” (logOR: 5.15). Furthermore, our method identified diagnosis categories that were connected with most other diagnosis categories, for exa…	Our graphical modeling method inferred a logical comorbidity network whose associations were consistent with current medical understanding and outperformed traditional network methods in simulation. Our comorbidity network method can potentially assist CCU doctors in diagnosing patients faster and minimizing missed diagnoses.	The first limitation was phenotyping. Phenotyping arises because the presence of a code does not mean the presence of a disease. Second, the association identified by CNAs is not causal. For example, the current method did not indicate if “diseases of mitral and aortic valves” cause “rheumatic heart disease” or vice versa.	Yes	A novel application of a machine learning method (graphical modeling method)	To outperform traditional network methods in simulation to assist CCU doctors in diagnosing patients faster and minimizing missed diagnoses.	Structured, using the Medical Information Mart for Intensive Care-3 (MIMIC-3) datasets from a CCU (critical care unit).	Unsupervised	To apply a graphical modeling method (Dalege et al., 2017; Epskamp et al., 2018) to construct a full-scale comorbidity network from HER data. This differs from state-of-the-art pairwise methods, where our proposal aims to recover conditional dependences between diseases that are more likely to be direct connections.	This study introduced and improved a graphical modeling method to infer comorbidity networks under the EHR settings.		The first limitation was phenotyping. Phenotyping arises because the presence of a code does not mean the presence of a disease. Clinical knowledge is needed to infer and validate the Comorbidity network analysis (CNA).	2	0	0	0	0	0	0	0	0
Zheng H et al, 2021	10.1007/s40265-020-01435-4	33570745	USA	2009-2017	Observational, Retrospective	2.6 years	Primary Care	Mean age 65.62 years	Patients with type II diabetes mellitus	ICD-10	Type 2 diabetes (T2DM), hypertension (HTN), atherosclerotic cardiovascular disease (CVD)	Yes	Unclear	Yes	Yes	No	To optimize T2DM patients' health by using a Reinforcement learning (RL) algorithm	16665	The single-outcome optimization RL (Reinforcement learning) algorithms, RL–glycemia, RL–blood pressure, and RL–CVD, recommended consistent prescriptions as that observed by clinicians in 86.1%, 82.9%, and 98.4% of the encounters, respectively.	In cases where the AI recommendation differed from the clini- cians’ prescriptions, health outcomes were significantly improved	A personalized RL prescriptive framework for type 2 diabetes yielded high concordance with clinicians’ pre- scriptions, and substantial improvements in glycemia, blood pressure, and CVD risk outcomes.	RL algorithms did not weigh features that were not included in the reward functions, such as creatinine, as much as clinicians who consider it an important renal function biomarker. This indicates a potential challenge of the RL algorithms using single-directed reward outcomes as the optimization goal. Typical limitations with EHR data are their unobserved medication adherence, partially observed…	Yes	Reinforcement Learning prescription algorith	Artificial intelligence algorithm, based on reinforcement learning (RL), for personalized diabetes and multimorbidity management, to improve health outcomes relative to current clinical practice.	Structured, from an ambulatory care electronic health records database (2009–2017).	Supervised	To recommend a treatment regimen optimizing patients’ cumulative health outcomes using their individual characteristics and medical history at each encounter.	To yield high concordance with clinicians’ prescriptions, and substantial improvements in glycemia, blood pressure, and CVD risk outcomes.		The RL algorithms were designed to incorporate these uncertainties under real-world scenarios (such as the unobserved adherence). RL algorithms did not weigh features that were not included in the reward functions, such as creatinine, as much as clinicians who consider it an important renal function biomarker.	2	0	0	0	0	0	0	0	0
Zulman DM et al, 2015		26958279	USA	Unclear	Observational, Retrospective	No	Primary Care and Hospital	Mean age 71 years	Patients with hypertension	ICD-9	Diabetes. Coronary Artery Disease. Benign Prostatic Hyperplasia. Depression. Obstructive Pulmonary Disease (Non-Bronchospastic). Gout. Cerebrovascular Disease. Atrial Fibrillation. Myocardial Infarction History. Heart Failure. Bronchospastic Disease. Angina. Atrial Tachycardia. Urinary Incontinence. Osteoporosis. Chronic Kidney Disease. Sinoatrial Node Dysfunction (no pacemaker). Migraine. Heart …	Yes	Unclear	Yes	No	No	To test the feasibility of harnessing encoded knowledge and EHR data to calculate a comorbidity interrelatedness score, and to explore this domain’s properties in a population	5997	There was a strong correlation between a patient’s number of hypertension- related comorbidities and his or her comorbidity interrelatedness score (r = 0.845).		This study illustrates a method for quantifying clinical decision complexity in terms of comorbidity interrelatedness. This method could be expanded to include additional clinical domains and to include patient data about functional status and social factors, as these data become available in structured format. Incorporating measures of clinical complexity into decision support tools and other da…	Unclear	Yes	ATHENA - HTN: Knowledge-based decision support tool, that models hypertension knowledge in computer-interpretable formats	To Assess Comorbidity Interrelatedness Among Patients with Multiple Chronic Conditions	Structured	Unsupervised	To demonstrate the feasibility of combining encoded knowledge and EHR data to calculate individual comorbidity interrelatedness scores, and examined the distribution of this construct in a population of patients with elevated blood pressure.	Using a common clinical scenario—decisions about blood pressure medications in patients with hypertension—we quantified comorbidity interrelatedness by calculating the number of indications and contraindications to blood pressure medications that are generated by patients’ comorbidities (e.g., diabetes, gout, depression). We examined properties of comorbidity interrelatedness using data from a de…			2	0	0	0	0	0	0	0	0
